# Supplementary material for: The MdABI5 transcription factor interacts with the MdNRT1.5/MdNPF7.3 promoter to fine-tune nitrate transport from roots to shoots in apple
Source: Hortic Res. 2021 Nov 1;8:236. doi: 10.1038/s41438-021-00667-z (PMC8558332; doi:10.1038/s41438-021-00667-z)
Supplement: Supplementary file 2 — Supplemental Appendix 1 [file 41438_2021_667_MOESM2_ESM.xlsx]

## Sheet: Case-vs-Control-diff-pval-0.05-
gene_id	baseMean	baseMean_control_Control	baseMean_case_Case	foldChange	log2FoldChange	pval	padj	up_down	expression_Sample_CK_1	expression_Sample_CK_2	expression_Sample_T_1	expression_Sample_T_2	Description	GO_id	GO_term	pathway	pathway_description
MD00G1013000	4455.87	6165.04	2746.7	0.445528	-1.16641	9.66405e-05	0.0795267	Down	157.198	167.609	92.9366	48.5681	PREDICTED: (R)-mandelonitrile lyase 2-like [Malus domestica]	GO:0016614,GO:0046593,GO:0050660,GO:0050898	oxidoreductase activity, acting on CH-OH group of donors|mandelonitrile lyase activity|flavin adenine dinucleotide binding|nitrile metabolic process	ko00460	Cyanoamino acid metabolism
MD00G1013300	293.872	391.042	196.703	0.503022	-0.991307	0.00554304	1	Down	10.8837	9.32944	6.55211	3.55649	PREDICTED: (R)-mandelonitrile lyase 2-like [Pyrus x bretschneideri]	GO:0016614,GO:0046593,GO:0050660,GO:0050898	oxidoreductase activity, acting on CH-OH group of donors|mandelonitrile lyase activity|flavin adenine dinucleotide binding|nitrile metabolic process	ko00460	Cyanoamino acid metabolism
MD00G1015800	262.677	347.968	177.386	0.509777	-0.972063	0.00201795	0.62855	Down	12.7812	8.73024	4.89476	6.09093	PREDICTED: LOB domain-containing protein 37-like [Malus domestica]
MD00G1036800	222.665	162.37	282.96	1.74269	0.801313	0.00907959	1	Up	4.5642	2.78202	7.11936	6.18728	PREDICTED: ABC transporter G family member 11-like [Malus domestica]	GO:0005524,GO:0005886,GO:0009611,GO:0009651,GO:0009737,GO:0009897,GO:0010222,GO:0010588,GO:0015245,GO:0015908,GO:0016021,GO:0042626,GO:0042803,GO:0080051	ATP binding|plasma membrane|response to wounding|response to salt stress|response to abscisic acid|external side of plasma membrane|stem vascular tissue pattern formation|cotyledon vascular tissue pattern formation|fatty acid transmembrane transporter activity|fatty acid transport|integral component of membrane|ATPase activity, coupled to transmembrane movement of substances|protein homodimerizat…
MD00G1065500	12.8872	22.8963	2.87799	0.125697	-2.99198	0.0056532	1	Down	1.34646	0.893287	0.109085	0.151953	PREDICTED: ribosome-inactivating protein bryodin II-like [Malus domestica]	GO:0006952,GO:0017148,GO:0030246,GO:0030598,GO:0090729	defense response|negative regulation of translation|carbohydrate binding|rRNA N-glycosylase activity|toxin activity
MD00G1075200	5.44243	10.4227	0.462178	0.0443435	-4.49514	0.0317561	1	Down	0.776115	0.270698	0	0.0500955	PREDICTED: UDP-glycosyltransferase 76E2-like [Malus domestica]	GO:0035251,GO:1900994	UDP-glucosyltransferase activity|(-)-secologanin biosynthetic process
MD00G1093600	228.913	151.729	306.096	2.01739	1.01249	0.000945738	0.407114	Up	5.56281	5.81622	12.1703	11.0171	PREDICTED: GDSL esterase/lipase At5g45670 [Malus domestica]	GO:0005576,GO:0016042,GO:0016788	extracellular region|lipid catabolic process|hydrolase activity, acting on ester bonds
MD00G1106600	305.108	241.847	368.368	1.52314	0.60705	0.0338309	1	Up	15.9278	12.8856	23.1566	18.4023	PREDICTED: protein YLS9-like [Malus domestica]	GO:0005886,GO:0009506,GO:0016021,GO:0042742	plasma membrane|plasmodesma|integral component of membrane|defense response to bacterium
MD00G1130200	34.3278	55.6872	12.9684	0.23288	-2.10234	0.00135372	0.510499	Down	3.28949	1.97305	0.533943	0.674279	PREDICTED: transcription factor JUNGBRUNNEN 1-like [Malus domestica]	GO:0003677,GO:0003700,GO:0005634,GO:0005992,GO:0006351,GO:0006561,GO:0009718,GO:0010120,GO:0010150,GO:0042538,GO:1900056	DNA binding|DNA binding transcription factor activity|nucleus|trehalose biosynthetic process|transcription, DNA-templated|proline biosynthetic process|anthocyanin-containing compound biosynthetic process|camalexin biosynthetic process|leaf senescence|hyperosmotic salinity response|negative regulation of leaf senescence
MD00G1161400	676.155	1079.07	273.242	0.25322	-1.98154	0.000224232	0.143179	Down	33.3607	43.6333	16.7981	3.10818	PREDICTED: chlorophyll a-b binding protein CP26, chloroplastic [Malus domestica]	GO:0009507,GO:0009517,GO:0009522,GO:0009534,GO:0009535,GO:0009579,GO:0009637,GO:0009768,GO:0009783,GO:0009941,GO:0010114,GO:0010196,GO:0010207,GO:0010218,GO:0010287,GO:0015979,GO:0016020,GO:0016021,GO:0016168,GO:0018298,GO:0019904,GO:0031409,GO:0042651,GO:0046872	chloroplast|PSII associated light-harvesting complex II|photosystem I|chloroplast thylakoid|chloroplast thylakoid membrane|thylakoid|response to blue light|photosynthesis, light harvesting in photosystem I|photosystem II antenna complex|chloroplast envelope|response to red light|nonphotochemical quenching|photosystem II assembly|response to far red light|plastoglobule|photosynthesis|membrane|inte…	ko00196	Photosynthesis - antenna proteins
MD00G1184000	12.0994	22.8124	1.38653	0.0607799	-4.04026	0.0126504	1	Down	0.400961	2.10325	0	0.140707	PREDICTED: uncharacterized protein LOC103926864 isoform X1 [Pyrus x bretschneideri]
MD01G1037100	95.3528	49.4392	141.266	2.85738	1.51469	0.000189749	0.129815	Up	2.4533	1.48485	5.7527	5.14871	PREDICTED: transcription factor bHLH94-like [Pyrus x bretschneideri]	GO:0003677,GO:0003700,GO:0005634,GO:0006351,GO:0006355,GO:0046983	DNA binding|DNA binding transcription factor activity|nucleus|transcription, DNA-templated|regulation of transcription, DNA-templated|protein dimerization activity
MD01G1054600	4.16907	8.33814	0	0	#NAME?	0.0264148	1	Down	0.368317	0	0	0	PREDICTED: cyclic nucleotide-gated ion channel 1-like [Malus domestica]	GO:0005216,GO:0005516,GO:0005886,GO:0005887,GO:0030552,GO:0030553,GO:0042391	ion channel activity|calmodulin binding|plasma membrane|integral component of plasma membrane|cAMP binding|cGMP binding|regulation of membrane potential
MD01G1064900	76.1273	50.9228	101.332	1.98991	0.992702	0.0225697	1	Up	1.23197	1.26475	2.65803	2.46544	PREDICTED: cytochrome P450 86A8 [Malus domestica]	GO:0005506,GO:0006631,GO:0016021,GO:0018685,GO:0020037,GO:0070330	iron ion binding|fatty acid metabolic process|integral component of membrane|alkane 1-monooxygenase activity|heme binding|aromatase activity	ko00073	Cutin, suberine and wax biosynthesis
MD01G1074700	1657.66	1305.31	2010	1.53986	0.622802	0.00702579	1	Up	25.5513	26.9874	41.4395	39.8862	PREDICTED: common plant regulatory factor 1-like isoform X2 [Malus domestica]	GO:0003677,GO:0003700,GO:0005634,GO:0006351	DNA binding|DNA binding transcription factor activity|nucleus|transcription, DNA-templated
MD01G1083400	1133.32	849.848	1416.79	1.66711	0.737351	0.00170737	0.584042	Up	17.8966	16.6869	25.4535	31.6808	PREDICTED: auxin response factor 18-like isoform X1 [Malus domestica]	GO:0003700,GO:0005634,GO:0006351,GO:0009734,GO:0043565	DNA binding transcription factor activity|nucleus|transcription, DNA-templated|auxin-activated signaling pathway|sequence-specific DNA binding	ko04075	Plant hormone signal transduction
MD01G1089600	112.639	78.9829	146.295	1.85224	0.889272	0.0169791	1	Up	2.59291	3.22296	4.2786	6.12513	caffeic acid 3-O-methyltransferase 1-like [Malus domestica]	GO:0009809,GO:0046983,GO:0047763	lignin biosynthetic process|protein dimerization activity|caffeate O-methyltransferase activity	ko00940	Phenylpropanoid biosynthesis
MD01G1089800	1921.71	2701.27	1142.15	0.42282	-1.24188	0.0279901	1	Down	125.259	72.2952	36.7987	41.5815	PREDICTED: caffeic acid 3-O-methyltransferase-like [Malus domestica]	GO:0009809,GO:0046983,GO:0047763	lignin biosynthetic process|protein dimerization activity|caffeate O-methyltransferase activity
MD01G1094000	44.6637	61.2895	28.0379	0.457467	-1.12826	0.0383475	1	Down	1.58824	1.91079	0.558551	1.01993	PREDICTED: NAC domain-containing protein 83-like isoform X2 [Malus domestica]	GO:0003677,GO:0003700,GO:0005634,GO:0005737,GO:0006351,GO:0009644,GO:0009962,GO:0016021,GO:0045893	DNA binding|DNA binding transcription factor activity|nucleus|cytoplasm|transcription, DNA-templated|response to high light intensity|regulation of flavonoid biosynthetic process|integral component of membrane|positive regulation of transcription, DNA-templated
MD01G1097300	9.27149	16.0922	2.45079	0.152297	-2.71504	0.0302697	1	Down	0.988409	1.91331	0.419647	0.341422	PREDICTED: ribosome production factor 1-like [Malus domestica]	GO:0003723,GO:0005730,GO:0006364,GO:0019843	RNA binding|nucleolus|rRNA processing|rRNA binding
MD01G1097400	26.615	43.7417	9.48838	0.216918	-2.20478	0.0221664	1	Down	2.94907	1.63192	0.414522	0.550411	PREDICTED: WAT1-related protein At3g30340-like [Pyrus x bretschneideri]	GO:0005886,GO:0016021,GO:0022857	plasma membrane|integral component of membrane|transmembrane transporter activity
MD01G1109700	45.8431	23.4188	68.2674	2.91506	1.54353	0.0216578	1	Up	1.79085	0.249013	2.3149	6.16773	PREDICTED: putative serine/threonine-protein kinase [Malus domestica]	GO:0002237,GO:0004674,GO:0005524,GO:0005886,GO:0009409,GO:0009625,GO:0033160,GO:0046777,GO:0050826	response to molecule of bacterial origin|protein serine/threonine kinase activity|ATP binding|plasma membrane|response to cold|response to insect|positive regulation of protein import into nucleus, translocation|protein autophosphorylation|response to freezing
MD01G1139200	1944.17	1240.12	2648.22	2.13546	1.09454	2.05317e-06	0.00418311	Up	18.3058	22.4922	42.6875	40.9553	PREDICTED: protein phosphatase 2C 37-like [Pyrus x bretschneideri]	GO:0004721,GO:0004722,GO:0005634,GO:0005829,GO:0009409,GO:0009414,GO:0009737,GO:0009738,GO:0009788,GO:0010119,GO:0010360,GO:0019901,GO:0046872	phosphoprotein phosphatase activity|protein serine/threonine phosphatase activity|nucleus|cytosol|response to cold|response to water deprivation|response to abscisic acid|abscisic acid-activated signaling pathway|negative regulation of abscisic acid-activated signaling pathway|regulation of stomatal movement|negative regulation of anion channel activity|protein kinase binding|metal ion binding	ko04075	Plant hormone signal transduction
MD01G1139700	19.0191	8.29897	29.7392	3.58349	1.84136	0.0267577	1	Up	0.102563	0.157612	0.443332	0.524559	PREDICTED: ultraviolet-B receptor UVR8-like [Pyrus x bretschneideri]	GO:0000785,GO:0003682,GO:0005085,GO:0005634,GO:0005829,GO:0009411,GO:0009649,GO:0009881,GO:0010224,GO:0018298,GO:0042802,GO:0042803	chromatin|chromatin binding|guanyl-nucleotide exchange factor activity|nucleus|cytosol|response to UV|entrainment of circadian clock|photoreceptor activity|response to UV-B|protein-chromophore linkage|identical protein binding|protein homodimerization activity
MD01G1146100	188.004	147.093	228.915	1.55626	0.638081	0.0477814	1	Up	14.9303	13.8945	22.8789	19.9806	PREDICTED: uncharacterized protein At2g39920-like [Malus domestica]	GO:0016021,GO:0046686	integral component of membrane|response to cadmium ion
MD01G1152100	8155.37	5162.95	11147.8	2.15919	1.11049	0.0498431	1	Up	82.3684	114.348	251.094	151.253	PREDICTED: cytochrome P450 90A1-like isoform X2 [Malus domestica]	GO:0004497,GO:0005506,GO:0009911,GO:0010224,GO:0010268,GO:0010584,GO:0016021,GO:0016125,GO:0016132,GO:0016705,GO:0020037,GO:0048657	monooxygenase activity|iron ion binding|positive regulation of flower development|response to UV-B|brassinosteroid homeostasis|pollen exine formation|integral component of membrane|sterol metabolic process|brassinosteroid biosynthetic process|oxidoreductase activity, acting on paired donors, with incorporation or reduction of molecular oxygen|heme binding|anther wall tapetum cell differentiation	ko00905	Brassinosteroid biosynthesis
MD01G1158500	49.8665	95.8607	3.8723	0.040395	-4.62968	0.00311906	0.775957	Down	9.04449	2.83182	0.264894	0.178485	PREDICTED: abscisic acid receptor PYL4-like [Malus domestica]	GO:0004864,GO:0004872,GO:0005634,GO:0005737,GO:0005886,GO:0009738,GO:0010427,GO:0042803	protein phosphatase inhibitor activity|receptor activity|nucleus|cytoplasm|plasma membrane|abscisic acid-activated signaling pathway|abscisic acid binding|protein homodimerization activity	ko04075	Plant hormone signal transduction
MD01G1160900	708.616	566.821	850.411	1.50032	0.585268	0.017414	1	Up	49.2978	52.304	72.1128	83.9716	PREDICTED: wound-induced protein 1-like, partial [Malus domestica]
MD01G1200400	299.24	239.382	359.097	1.5001	0.585057	0.0423456	1	Up	4.34383	5.55559	5.52966	6.53637	PREDICTED: remorin-like isoform X2 [Malus domestica]	GO:0005886,GO:0007267,GO:0048032	plasma membrane|cell-cell signaling|galacturonate binding
MD01G1206700	199.606	256.131	143.08	0.55862	-0.84006	0.0073921	1	Down	5.56843	6.45609	3.18675	3.22082	PREDICTED: protein DETOXIFICATION 35-like [Malus domestica]	GO:0005773,GO:0005774,GO:0009813,GO:0015238,GO:0015297,GO:0016021	vacuole|vacuolar membrane|flavonoid biosynthetic process|drug transmembrane transporter activity|antiporter activity|integral component of membrane
MD01G1213200	27.9062	15.0583	40.754	2.70641	1.43638	0.0341348	1	Up	0.296445	0.292644	0.821636	0.870085	PREDICTED: uncharacterized protein LOC103943531 [Pyrus x bretschneideri]
MD01G1220800	749.283	315.476	1183.09	3.75017	1.90696	1.70994e-13	2.18371e-09	Up	7.5601	7.1154	28.8993	22.9721	PREDICTED: probable protein phosphatase 2C 51 isoform X1 [Malus domestica]	GO:0004722,GO:0046872	protein serine/threonine phosphatase activity|metal ion binding	ko04075	Plant hormone signal transduction
MD01G1223300	144.955	198.285	91.626	0.462093	-1.11374	0.0393117	1	Down	24.9531	14.2904	10.5812	7.3667	PREDICTED: uncharacterized protein LOC103943401 [Pyrus x bretschneideri]
MD01G1227500	48.102	28.6162	67.5878	2.36187	1.23993	0.0174123	1	Up	0.765112	0.436449	1.15052	1.76232	PREDICTED: protein IQ-DOMAIN 14-like [Malus domestica]
MD01G1229700	295.077	232.363	357.79	1.53979	0.622731	0.0279768	1	Up	3.65619	3.16886	4.16742	6.01162	PREDICTED: heavy metal-associated isoprenylated plant protein 3-like [Malus domestica]	GO:0005737,GO:0030001,GO:0046914,GO:0046916	cytoplasm|metal ion transport|transition metal ion binding|cellular transition metal ion homeostasis
MD01G1235200	347.864	513.867	181.861	0.353906	-1.49856	2.07452e-06	0.00418311	Down	12.7042	9.52906	3.41084	4.35906	PREDICTED: laccase-15-like [Malus domestica]	GO:0005507,GO:0009809,GO:0010023,GO:0016722,GO:0046274,GO:0046688,GO:0048046,GO:0052716	copper ion binding|lignin biosynthetic process|proanthocyanidin biosynthetic process|oxidoreductase activity, oxidizing metal ions|lignin catabolic process|response to copper ion|apoplast|hydroquinone:oxygen oxidoreductase activity
MD02G1000700	432.821	323.219	542.424	1.67819	0.746908	0.00470431	0.984871	Up	10.3028	10.8233	15.2351	19.9388	PREDICTED: protein AUXIN-REGULATED GENE INVOLVED IN ORGAN SIZE-like [Pyrus x bretschneideri]
MD02G1028600	97.1911	132.018	62.364	0.472389	-1.08195	0.0067187	1	Down	13.0162	12.848	4.93554	6.89892	PREDICTED: umecyanin-like [Malus domestica]	GO:0002239,GO:0005773,GO:0005886,GO:0006979,GO:0009055,GO:0009646,GO:0015690,GO:0031225,GO:0046658,GO:0046872,GO:0070417,GO:1901141	response to oomycetes|vacuole|plasma membrane|response to oxidative stress|electron transfer activity|response to absence of light|aluminum cation transport|anchored component of membrane|anchored component of plasma membrane|metal ion binding|cellular response to cold|regulation of lignin biosynthetic process
MD02G1028800	309.326	418.943	199.708	0.476695	-1.06886	0.0383958	1	Down	23.3845	12.9129	9.84968	7.33275	PREDICTED: blue copper protein-like [Malus domestica]	GO:0005886,GO:0009055,GO:0009506,GO:0031225,GO:0046658	plasma membrane|electron transfer activity|plasmodesma|anchored component of membrane|anchored component of plasma membrane
MD02G1037100	166.758	207.366	126.149	0.608343	-0.717044	0.0321152	1	Down	6.30944	6.38389	3.14481	4.41975	PREDICTED: protein arginine N-methyltransferase PRMT10-like [Malus domestica]	GO:0005829,GO:0006355,GO:0008469,GO:0010228,GO:0016277,GO:0019919,GO:0035241,GO:0035242	cytosol|regulation of transcription, DNA-templated|histone-arginine N-methyltransferase activity|vegetative to reproductive phase transition of meristem|[myelin basic protein]-arginine N-methyltransferase activity|peptidyl-arginine methylation, to asymmetrical-dimethyl arginine|protein-arginine omega-N monomethyltransferase activity|protein-arginine omega-N asymmetric methyltransferase activity	ko04068	FoxO signaling pathway
MD02G1046900	134.92	99.2274	170.613	1.71942	0.781921	0.0278913	1	Up	2.16783	2.40257	4.05546	3.51532	heat stress transcription factor C-1 [Malus domestica]	GO:0003700,GO:0005634,GO:0006351,GO:0043565	DNA binding transcription factor activity|nucleus|transcription, DNA-templated|sequence-specific DNA binding
MD02G1057800	20.2546	4.69161	35.8175	7.63438	2.93251	0.000639843	0.314278	Up	0.274784	0.0885875	1.38241	1.57175	PREDICTED: probable xyloglucan endotransglucosylase/hydrolase protein 26 [Malus domestica]	GO:0004553,GO:0005618,GO:0010411,GO:0016762,GO:0042546,GO:0048046,GO:0071555	hydrolase activity, hydrolyzing O-glycosyl compounds|cell wall|xyloglucan metabolic process|xyloglucan:xyloglucosyl transferase activity|cell wall biogenesis|apoplast|cell wall organization
MD02G1065400	2436.15	1851.74	3020.57	1.63121	0.705941	0.0207616	1	Up	37.7138	41.2356	68.8856	52.4268	PREDICTED: uncharacterized protein LOC103418043 isoform X1 [Malus domestica]	GO:0002239,GO:0009409,GO:0009507,GO:0009651	response to oomycetes|response to cold|chloroplast|response to salt stress
MD02G1068200	118.217	80.5729	155.861	1.93441	0.951896	0.0264663	1	Up	1.78078	1.5898	2.47313	3.84646	PREDICTED: uncharacterized protein LOC103449874 [Malus domestica]
MD02G1084700	113.368	146.728	80.0091	0.545291	-0.874903	0.0447707	1	Down	7.37393	4.30062	3.90175	2.65692	PREDICTED: mitogen-activated protein kinase kinase 2-like [Pyrus x bretschneideri]	GO:0004674,GO:0004708,GO:0005524,GO:0005737,GO:0005886,GO:0007346,GO:0009409,GO:0009631,GO:0009651,GO:0009814,GO:0010051,GO:0031098,GO:0060918	protein serine/threonine kinase activity|MAP kinase kinase activity|ATP binding|cytoplasm|plasma membrane|regulation of mitotic cell cycle|response to cold|cold acclimation|response to salt stress|defense response, incompatible interaction|xylem and phloem pattern formation|stress-activated protein kinase signaling cascade|auxin transport
MD02G1099200	291.798	229.351	354.245	1.54455	0.627189	0.0287555	1	Up	4.48255	3.59804	3.83689	5.29743	PREDICTED: 21 kDa protein-like [Malus domestica]	GO:0004857,GO:0048046,GO:1902183	enzyme inhibitor activity|apoplast|regulation of shoot apical meristem development
MD02G1102600	18.3288	28.0937	8.56402	0.304838	-1.71388	0.0415667	1	Down	1.27547	0.685633	0.223272	0.399039	PREDICTED: GDSL esterase/lipase 1-like [Malus domestica]	GO:0005576,GO:0016042,GO:0016298	extracellular region|lipid catabolic process|lipase activity
MD02G1107000	144.569	197.105	92.0333	0.466924	-1.09874	0.00167266	0.577326	Down	7.47483	5.43919	2.62121	3.3663	PREDICTED: 2-oxoglutarate-dependent dioxygenase DAO-like [Pyrus x bretschneideri]	GO:0009852,GO:0046872,GO:0051213	auxin catabolic process|metal ion binding|dioxygenase activity
MD02G1130000	6.58915	0	13.1783	Inf	Inf	0.0113758	1	Up	0	0	0.631273	0.272127	PREDICTED: protein NUCLEAR FUSION DEFECTIVE 4-like [Malus domestica]	GO:0000741,GO:0009651,GO:0010197,GO:0016021	karyogamy|response to salt stress|polar nucleus fusion|integral component of membrane
MD02G1140100	5102.29	3835.21	6369.38	1.66076	0.731846	0.000908073	0.395342	Up	52.3683	53.3382	79.4798	90.4036	dehydrin 4 [Malus domestica]
MD02G1153000	265.941	345.57	186.312	0.539145	-0.891256	0.00222363	0.665559	Down	9.09198	9.09603	5.65048	4.01995	PREDICTED: anthocyanidin 3-O-glucosyltransferase 5-like [Malus domestica]	GO:0009718,GO:0047213	anthocyanin-containing compound biosynthetic process|anthocyanidin 3-O-glucosyltransferase activity	ko00940	Phenylpropanoid biosynthesis
MD02G1153200	123.341	225.647	21.0353	0.0932223	-3.42318	0.0261089	1	Down	8.52443	2.93411	0.431833	0.625976	PREDICTED: anthocyanidin 3-O-glucosyltransferase 5-like [Pyrus x bretschneideri]	GO:0009718,GO:0047213	anthocyanin-containing compound biosynthetic process|anthocyanidin 3-O-glucosyltransferase activity	ko00940	Phenylpropanoid biosynthesis
MD02G1153500	8.27422	1.55641	14.992	9.63247	3.26791	0.0223324	1	Up	0.0361922	0.0694594	0.584848	0.348926	PREDICTED: anthocyanidin 3-O-glucosyltransferase 5-like [Malus domestica]	GO:0009718,GO:0047213	anthocyanin-containing compound biosynthetic process|anthocyanidin 3-O-glucosyltransferase activity	ko00940	Phenylpropanoid biosynthesis
MD02G1179000	2183.63	1561.29	2805.98	1.79722	0.845765	0.000209	0.135715	Up	41.1939	45.1682	75.6383	70.4783	PREDICTED: transcription factor MYB44-like [Malus domestica]	GO:0000981,GO:0001135,GO:0003700,GO:0005634,GO:0006351,GO:0006355,GO:0006357,GO:0009414,GO:0009651,GO:0009723,GO:0009733,GO:0009737,GO:0009738,GO:0009739,GO:0009751,GO:0009753,GO:0010200,GO:0010929,GO:0030154,GO:0042742,GO:0043565,GO:0044212,GO:0046686,GO:0050832,GO:2000022,GO:2000031	RNA polymerase II transcription factor activity, sequence-specific DNA binding|transcription factor activity, RNA polymerase II transcription factor recruiting|DNA binding transcription factor activity|nucleus|transcription, DNA-templated|regulation of transcription, DNA-templated|regulation of transcription from RNA polymerase II promoter|response to water deprivation|response to salt stress|res…
MD02G1185200	310.456	396.099	224.813	0.567567	-0.817137	0.00405528	0.904433	Down	26.8164	26.5628	12.0479	20.2164	PREDICTED: 60S ribosomal protein L26-1-like [Malus domestica]	GO:0002181,GO:0003723,GO:0003729,GO:0003735,GO:0005634,GO:0005730,GO:0005774,GO:0005829,GO:0005886,GO:0009409,GO:0009507,GO:0016020,GO:0022625,GO:0022626,GO:0042273,GO:0042788	cytoplasmic translation|RNA binding|mRNA binding|structural constituent of ribosome|nucleus|nucleolus|vacuolar membrane|cytosol|plasma membrane|response to cold|chloroplast|membrane|cytosolic large ribosomal subunit|cytosolic ribosome|ribosomal large subunit biogenesis|polysomal ribosome	ko03010	Ribosome
MD02G1188100	719.65	515.982	923.318	1.78944	0.839507	0.000714481	0.33909	Up	5.06799	5.28163	8.26934	8.71164	PREDICTED: LOW QUALITY PROTEIN: galactomannan galactosyltransferase 1-like [Pyrus x bretschneideri]	GO:0000139,GO:0016021,GO:0016757,GO:0071555	Golgi membrane|integral component of membrane|transferase activity, transferring glycosyl groups|cell wall organization
MD02G1201500	582.041	433.341	730.74	1.68629	0.753854	0.0183211	1	Up	15.3101	17.1808	29.5767	23.825	PREDICTED: uncharacterized protein LOC103405871 [Malus domestica]	GO:0006351,GO:0006355,GO:0009943,GO:0010358	transcription, DNA-templated|regulation of transcription, DNA-templated|adaxial/abaxial axis specification|leaf shaping
MD02G1210200	237.403	289.422	185.383	0.640528	-0.642666	0.0344174	1	Down	5.22716	5.4461	2.9502	4.05336	PREDICTED: scarecrow-like protein 6 [Malus domestica]	GO:0003700,GO:0005634,GO:0006351,GO:0006355,GO:0007623,GO:0030154,GO:0043565,GO:0048768,GO:0051301	DNA binding transcription factor activity|nucleus|transcription, DNA-templated|regulation of transcription, DNA-templated|circadian rhythm|cell differentiation|sequence-specific DNA binding|root hair cell tip growth|cell division
MD02G1251300	244.754	184.936	304.572	1.64691	0.719759	0.0333504	1	Up	1.52314	0.629245	0.504898	0.575944	PREDICTED: UPF0565 protein C2orf69 homolog isoform X1 [Malus domestica]
MD02G1266500	6.19108	1.04507	11.3371	10.8482	3.43938	0.0430191	1	Up	0.0523836	0	0.164735	0.388884	PREDICTED: probable pectinesterase/pectinesterase inhibitor 47 [Malus domestica]	GO:0005576,GO:0005618,GO:0030599,GO:0042545,GO:0045330,GO:0045490,GO:0046910,GO:0071944	extracellular region|cell wall|pectinesterase activity|cell wall modification|aspartyl esterase activity|pectin catabolic process|pectinesterase inhibitor activity|cell periphery	ko00040,ko00500	Pentose and glucuronate interconversions|Starch and sucrose metabolism
MD02G1275900	116.255	152.836	79.6744	0.521308	-0.939793	0.0126327	1	Down	6.55051	5.85961	2.1047	4.07968	PREDICTED: probable carboxylesterase 15 [Malus domestica]	GO:0009056,GO:0016787,GO:0052689	catabolic process|hydrolase activity|carboxylic ester hydrolase activity
MD02G1279500	18.1986	8.8215	27.5758	3.12597	1.6443	0.0493115	1	Up	0.494191	0.843438	0.34365	2.01137	PREDICTED: uncharacterized protein LOC103330790 isoform X1 [Prunus mume]
MD02G1302900	197.458	284.748	110.168	0.386897	-1.36998	1.57699e-05	0.0189704	Down	16.4942	18.1335	8.17385	5.43571	PREDICTED: cinnamoyl-CoA reductase 1-like [Malus domestica]	GO:0005829,GO:0007623,GO:0009409,GO:0009809,GO:0016621,GO:0050662	cytosol|circadian rhythm|response to cold|lignin biosynthetic process|cinnamoyl-CoA reductase activity|coenzyme binding
MD02G1312300	66.9052	93.0913	40.7191	0.43741	-1.19294	0.00910754	1	Down	2.65053	2.36097	0.990684	0.513438	PREDICTED: E3 ubiquitin-protein ligase At3g02290-like [Malus domestica]
MD02G1318100	22.0477	9.34963	34.7457	3.71627	1.89386	0.0148286	1	Up	0.202931	0.223261	1.00156	0.669677	PREDICTED: G-type lectin S-receptor-like serine/threonine-protein kinase LECRK3 [Malus domestica]	GO:0004674,GO:0005524,GO:0005886,GO:0006468,GO:0006952,GO:0016021,GO:0030246	protein serine/threonine kinase activity|ATP binding|plasma membrane|protein phosphorylation|defense response|integral component of membrane|carbohydrate binding
MD03G1011800	453.688	194.37	713.007	3.66831	1.87511	0.00323575	0.799794	Up	6.14263	6.1221	27.3506	16.1055	PREDICTED: late embryogenesis abundant protein 2-like [Malus domestica]
MD03G1012000	413.936	310.723	517.149	1.66434	0.734951	0.00629765	1	Up	12.3647	13.2822	21.6653	20.4564	PREDICTED: E3 ubiquitin-protein ligase SINAT2 [Malus domestica]	GO:0005634,GO:0006511,GO:0007275,GO:0008270,GO:0016567,GO:0061630,GO:2000785	nucleus|ubiquitin-dependent protein catabolic process|multicellular organism development|zinc ion binding|protein ubiquitination|ubiquitin protein ligase activity|regulation of autophagosome assembly	ko04120,ko04115,ko04013,ko04310	Ubiquitin mediated proteolysis|p53 signaling pathway|MAPK signaling pathway - fly|Wnt signaling pathway
MD03G1014500	30.3565	49.9505	10.7625	0.215463	-2.21449	0.00085487	0.380835	Down	3.10361	1.96574	0.854745	0.149127	PREDICTED: LOW QUALITY PROTEIN: peroxidase 59-like [Malus domestica]	GO:0004601,GO:0005576,GO:0006979,GO:0020037,GO:0042744,GO:0046872	peroxidase activity|extracellular region|response to oxidative stress|heme binding|hydrogen peroxide catabolic process|metal ion binding	ko00940	Phenylpropanoid biosynthesis
MD03G1019500	836.905	1164.48	509.329	0.437388	-1.19302	1.47805e-05	0.0188756	Down	30.3401	26.938	15.7805	8.79958	PREDICTED: G-type lectin S-receptor-like serine/threonine-protein kinase RLK1 [Pyrus x bretschneideri]	GO:0004674,GO:0005524,GO:0005886,GO:0006468,GO:0006952,GO:0016021,GO:0030246	protein serine/threonine kinase activity|ATP binding|plasma membrane|protein phosphorylation|defense response|integral component of membrane|carbohydrate binding
MD03G1029900	320.394	385.121	255.667	0.663861	-0.591047	0.0372605	1	Down	8.15679	7.79147	4.32794	6.00987	PREDICTED: oligopeptide transporter 1-like [Malus domestica]	GO:0005887,GO:0015031,GO:0016020,GO:0035673	integral component of plasma membrane|protein transport|membrane|oligopeptide transmembrane transporter activity
MD03G1051000	133.926	189.79	78.063	0.411313	-1.28169	0.000340453	0.197628	Down	3.99851	2.90326	1.35574	1.29855	trans-cinnamate 4-monooxygenase [Malus domestica]	GO:0005506,GO:0016710,GO:0020037	iron ion binding|trans-cinnamate 4-monooxygenase activity|heme binding	ko00130,ko01220,ko00945,ko00940,ko00360,ko00941	Ubiquinone and other terpenoid-quinone biosynthesis|Degradation of aromatic compounds|Stilbenoid, diarylheptanoid and gingerol biosynthesis|Phenylpropanoid biosynthesis|Phenylalanine metabolism|Flavonoid biosynthesis
MD03G1059000	122.661	202.11	43.2123	0.213806	-2.22563	0.0436733	1	Down	12.6697	5.21262	1.45713	2.15641	PREDICTED: cationic peroxidase 1-like [Malus domestica]	GO:0004601,GO:0005576,GO:0006979,GO:0020037,GO:0042744,GO:0046872	peroxidase activity|extracellular region|response to oxidative stress|heme binding|hydrogen peroxide catabolic process|metal ion binding	ko00940	Phenylpropanoid biosynthesis
MD03G1084400	141.438	176.844	106.031	0.599573	-0.737993	0.0349486	1	Down	16.0142	12.8426	8.05673	10.9426	PREDICTED: peroxidase N1-like [Malus domestica]	GO:0004601,GO:0005576,GO:0006979,GO:0020037,GO:0042744,GO:0046872	peroxidase activity|extracellular region|response to oxidative stress|heme binding|hydrogen peroxide catabolic process|metal ion binding	ko00940	Phenylpropanoid biosynthesis
MD03G1085000	345.228	423.768	266.689	0.629328	-0.668116	0.0343279	1	Down	12.8597	17.4813	7.44435	10.8021	PREDICTED: probable inactive 2-oxoglutarate-dependent dioxygenase AOP2 [Malus domestica]	GO:0046872,GO:0051213	metal ion binding|dioxygenase activity
MD03G1085400	549.342	255.553	843.131	3.29925	1.72214	6.64627e-11	5.09264e-07	Up	4.07821	4.77036	14.8992	13.3794	PREDICTED: probable protein phosphatase 2C 24 [Malus domestica]	GO:0004722,GO:0046872	protein serine/threonine phosphatase activity|metal ion binding	ko04075	Plant hormone signal transduction
MD03G1088100	318.249	205.569	430.929	2.09628	1.06783	0.000170762	0.121152	Up	4.47476	6.53557	11.3216	12.0048	PREDICTED: abscisic acid 8'-hydroxylase 2 [Malus domestica]	GO:0005506,GO:0009639,GO:0009687,GO:0010114,GO:0010268,GO:0010295,GO:0016021,GO:0016125,GO:0016132,GO:0020037,GO:0046345,GO:0048838	iron ion binding|response to red or far red light|abscisic acid metabolic process|response to red light|brassinosteroid homeostasis|(+)-abscisic acid 8'-hydroxylase activity|integral component of membrane|sterol metabolic process|brassinosteroid biosynthetic process|heme binding|abscisic acid catabolic process|release of seed from dormancy	ko00906	Carotenoid biosynthesis
MD03G1088900	109.781	145.554	74.0083	0.508461	-0.975792	0.00967871	1	Down	2.58775	2.40081	1.34198	1.0921	PREDICTED: scarecrow-like protein 30 [Malus domestica]	GO:0003700,GO:0005634,GO:0005829,GO:0006351,GO:0006355,GO:0009410,GO:0043565,GO:0045893	DNA binding transcription factor activity|nucleus|cytosol|transcription, DNA-templated|regulation of transcription, DNA-templated|response to xenobiotic stimulus|sequence-specific DNA binding|positive regulation of transcription, DNA-templated
MD03G1111600	136.416	97.2828	175.55	1.80453	0.851626	0.0161878	1	Up	7.03738	4.85298	11.7227	10.1293	PREDICTED: LOB domain-containing protein 1-like [Malus domestica]	GO:0005739	mitochondrion
MD03G1112500	150.059	184.858	115.26	0.623504	-0.681529	0.0441362	1	Down	16.9648	22.9485	13.133	12.2374	PREDICTED: uncharacterized protein LOC103422849 [Malus domestica]
MD03G1114300	420.881	506.513	335.248	0.661876	-0.595368	0.0264436	1	Down	10.1282	7.5506	5.45566	6.10001	PREDICTED: beta-galactosidase 8-like [Malus domestica]	GO:0004565,GO:0005618,GO:0005773,GO:0005975,GO:0030246,GO:0048046	beta-galactosidase activity|cell wall|vacuole|carbohydrate metabolic process|carbohydrate binding|apoplast
MD03G1118100	974.233	611.652	1336.81	2.18558	1.12802	0.00947149	1	Up	50.8331	42.7934	120.927	68.0257	PREDICTED: uncharacterized protein LOC103422971 [Malus domestica]
MD03G1125200	961.623	1155.21	768.036	0.664846	-0.588907	0.0151493	1	Down	39.8794	33.9086	21.4281	28.7688	PREDICTED: uncharacterized protein LOC103407783 [Malus domestica]	GO:0005524,GO:0005886,GO:0007049,GO:0016787	ATP binding|plasma membrane|cell cycle|hydrolase activity	ko04141	Protein processing in endoplasmic reticulum
MD03G1128900	346.722	421.846	271.598	0.643833	-0.635242	0.023607	1	Down	21.5363	25.0289	12.1904	17.9189	PREDICTED: superoxide dismutase [Cu-Zn], chloroplastic [Malus domestica]	GO:0004784,GO:0009507,GO:0046872	superoxide dismutase activity|chloroplast|metal ion binding	ko04146	Peroxisome
MD03G1131700	452.079	548.17	355.989	0.649414	-0.62279	0.0183205	1	Down	35.3429	29.9199	19.3406	20.9713	PREDICTED: uncharacterized protein LOC108174536 [Malus domestica]
MD03G1140300	1030.31	1328.4	732.216	0.551204	-0.859342	0.0117312	1	Down	61.0333	51.7931	22.2014	41.0348	PREDICTED: protein DMR6-LIKE OXYGENASE 2-like [Malus domestica]	GO:0002229,GO:0046244,GO:0046872,GO:0051213	defense response to oomycetes|salicylic acid catabolic process|metal ion binding|dioxygenase activity
MD03G1140400	51.5962	75.3643	27.8281	0.369247	-1.43734	0.00564836	1	Down	4.19614	3.94691	0.883088	2.07151	PREDICTED: flavonol synthase 3-like [Pyrus x bretschneideri]	GO:0002229,GO:0046244,GO:0046872,GO:0051213	defense response to oomycetes|salicylic acid catabolic process|metal ion binding|dioxygenase activity
MD03G1141800	61.553	38.9997	84.1063	2.15659	1.10875	0.0185804	1	Up	1.26437	1.1053	2.55929	3.03452	PREDICTED: fatty acyl-CoA reductase 3-like [Pyrus x bretschneideri]	GO:0005783,GO:0006629,GO:0010025,GO:0010345,GO:0035336,GO:0080019,GO:0102965	endoplasmic reticulum|lipid metabolic process|wax biosynthetic process|suberin biosynthetic process|long-chain fatty-acyl-CoA metabolic process|fatty-acyl-CoA reductase (alcohol-forming) activity|alcohol-forming fatty acyl-CoA reductase activity	ko00073,ko04146	Cutin, suberine and wax biosynthesis|Peroxisome
MD03G1143000	17.3238	27.043	7.60469	0.281207	-1.83029	0.0352682	1	Down	2.15932	1.50597	0.368328	0.566284	CEN-like protein 2 [Malus domestica]	GO:0005737	cytoplasm
MD03G1195000	1146.8	899.22	1394.38	1.55065	0.632877	0.00786211	1	Up	35.2894	33.0143	49.4647	47.2455	PREDICTED: uncharacterized protein LOC103428260 [Malus domestica]
MD03G1231500	545.932	433.808	658.056	1.51693	0.601153	0.0356881	1	Up	8.25002	9.24959	14.5146	11.2453	PREDICTED: DEAD-box ATP-dependent RNA helicase 42-like [Malus domestica]
MD03G1240600	249.369	313.937	184.801	0.588657	-0.764501	0.0102675	1	Down	9.63158	9.06665	5.36592	5.75668	PREDICTED: receptor-like protein 2 [Malus domestica]
MD03G1249200	4.9403	0	9.88061	Inf	Inf	0.0141738	1	Up	0	0	0.0591094	0.281332	PREDICTED: probable LRR receptor-like serine/threonine-protein kinase At1g53440 [Malus domestica]
MD03G1269600	233.201	185.009	281.394	1.52097	0.604996	0.0431279	1	Up	3.8688	4.21025	5.07206	7.38851	PREDICTED: aspartic proteinase-like protein 2 [Malus domestica]	GO:0004190,GO:0005886,GO:0006508,GO:0030163,GO:0031225,GO:0046658	aspartic-type endopeptidase activity|plasma membrane|proteolysis|protein catabolic process|anchored component of membrane|anchored component of plasma membrane
MD03G1282900	3856.31	5655.5	2057.12	0.363738	-1.45903	0.00568616	1	Down	320.177	193.848	102.51	79.4716	PREDICTED: glutathione S-transferase-like [Malus domestica]	GO:0004364,GO:0009734	glutathione transferase activity|auxin-activated signaling pathway	ko00982,ko00480,ko00980	Drug metabolism - cytochrome P450|Glutathione metabolism|Metabolism of xenobiotics by cytochrome P450
MD03G1296600	1624.25	1259.01	1989.5	1.58021	0.660117	0.00401743	0.904433	Up	16.5581	19.8142	25.2575	30.5251	PREDICTED: uncharacterized protein LOC103432634 isoform X1 [Malus domestica]
MD04G1005400	353.084	227.077	479.091	2.10982	1.07712	0.000112123	0.0894929	Up	2.27408	2.60587	4.11223	4.44303	PREDICTED: glycine-rich cell wall structural protein-like, partial [Malus domestica]
MD04G1013500	219.276	173.496	265.055	1.52773	0.611387	0.0477786	1	Up	1.87458	2.13772	3.09727	2.80414	PREDICTED: probable sucrose-phosphate synthase 2 [Malus domestica]	GO:0005986,GO:0016157,GO:0046524	sucrose biosynthetic process|sucrose synthase activity|sucrose-phosphate synthase activity	ko00500	Starch and sucrose metabolism
MD04G1017700	224.364	159.612	289.116	1.81137	0.85708	0.00514144	1	Up	5.88691	4.99388	9.45184	9.54959	PREDICTED: probable xyloglucan galactosyltransferase GT14 [Malus domestica]	GO:0005768,GO:0005794,GO:0005802,GO:0006486,GO:0009826,GO:0009863,GO:0009969,GO:0010256,GO:0016757,GO:0030173,GO:0032580,GO:0042353	endosome|Golgi apparatus|trans-Golgi network|protein glycosylation|unidimensional cell growth|salicylic acid mediated signaling pathway|xyloglucan biosynthetic process|endomembrane system organization|transferase activity, transferring glycosyl groups|integral component of Golgi membrane|Golgi cisterna membrane|fucose biosynthetic process
MD04G1020100	3015.98	1419.25	4612.71	3.25012	1.70049	0.00868027	1	Up	81.864	70.8131	176.163	316.048	PREDICTED: xyloglucan endotransglucosylase/hydrolase 2 [Malus domestica]	GO:0004553,GO:0005618,GO:0010411,GO:0016762,GO:0042546,GO:0048046	hydrolase activity, hydrolyzing O-glycosyl compounds|cell wall|xyloglucan metabolic process|xyloglucan:xyloglucosyl transferase activity|cell wall biogenesis|apoplast
MD04G1025000	373.791	520.567	227.014	0.43609	-1.1973	7.59196e-05	0.0673049	Down	15.7027	18.145	5.42681	8.88719	PREDICTED: vacuolar-processing enzyme-like [Malus domestica]	GO:0008234	cysteine-type peptidase activity	ko04142	Lysosome
MD04G1025200	269.763	415.877	123.649	0.29732	-1.74991	5.60151e-09	3.06579e-05	Down	12.6794	11.8396	2.9932	3.801	PREDICTED: vacuolar-processing enzyme-like [Malus domestica]	GO:0008234	cysteine-type peptidase activity	ko04142	Lysosome
MD04G1026100	520.863	646.229	395.496	0.612007	-0.708381	0.00602729	1	Down	13.2969	11.0776	7.41598	6.89248	PREDICTED: probable aldo-keto reductase 2 [Malus domestica]	GO:0016491	oxidoreductase activity
MD04G1032500	123.13	92.873	153.388	1.65159	0.723853	0.0475426	1	Up	1.38624	1.87835	2.55842	2.45602	PREDICTED: sn1-specific diacylglycerol lipase beta isoform X2 [Malus domestica]	GO:0005634,GO:0005886,GO:0007405,GO:0016021,GO:0016042,GO:0016787,GO:0019369,GO:0022008,GO:0042136,GO:0046872	nucleus|plasma membrane|neuroblast proliferation|integral component of membrane|lipid catabolic process|hydrolase activity|arachidonic acid metabolic process|neurogenesis|neurotransmitter biosynthetic process|metal ion binding
MD04G1041400	883.571	665.624	1101.52	1.65487	0.726714	0.00252716	0.717074	Up	18.6634	16.4468	22.3205	25.9181	PREDICTED: calmodulin-like protein 3 [Malus domestica]	GO:0005509,GO:0005777	calcium ion binding|peroxisome
MD04G1101700	391.179	597.685	184.674	0.308981	-1.69441	0.0255587	1	Down	16.1861	7.67664	4.4427	2.96534	PREDICTED: peroxidase 21 [Malus domestica]	GO:0004601,GO:0005829,GO:0006979,GO:0009505,GO:0009506,GO:0009664,GO:0020037,GO:0042744,GO:0046872,GO:0048511,GO:0050832	peroxidase activity|cytosol|response to oxidative stress|plant-type cell wall|plasmodesma|plant-type cell wall organization|heme binding|hydrogen peroxide catabolic process|metal ion binding|rhythmic process|defense response to fungus	ko00940	Phenylpropanoid biosynthesis
MD04G1111500	761.186	1183.28	339.093	0.286571	-1.80304	1.15232e-07	0.000401343	Down	44.2438	34.664	10.3063	12.6828	4-hydroxycoumarin synthase 1 [Malus domestica]	GO:0009805,GO:0033815,GO:1901884,GO:1901886	coumarin biosynthetic process|biphenyl synthase activity|4-hydroxycoumarin biosynthetic process|2-hydroxybenzoyl-CoA catabolic process	ko00941	Flavonoid biosynthesis
MD04G1131300	117.81	86.2592	149.361	1.73153	0.792051	0.0338212	1	Up	2.57392	2.66266	4.38705	3.07165	PREDICTED: uncharacterized protein LOC103937200 isoform X2 [Pyrus x bretschneideri]	GO:0005634,GO:0005737,GO:0006351,GO:0009416,GO:0009639,GO:0009640,GO:0009646,GO:0010029,GO:0010114,GO:0010218,GO:0016604,GO:0031048,GO:0042803,GO:0045893,GO:0051457,GO:1901000	nucleus|cytoplasm|transcription, DNA-templated|response to light stimulus|response to red or far red light|photomorphogenesis|response to absence of light|regulation of seed germination|response to red light|response to far red light|nuclear body|chromatin silencing by small RNA|protein homodimerization activity|positive regulation of transcription, DNA-templated|maintenance of protein location i…
MD04G1139600	16.9832	29.6669	4.2995	0.144926	-2.78661	0.00258601	0.717488	Down	2.42874	1.25324	0.292908	0.282665	PREDICTED: probable glutathione S-transferase [Malus domestica]	GO:0004364,GO:0009734	glutathione transferase activity|auxin-activated signaling pathway	ko00982,ko00480,ko00980	Drug metabolism - cytochrome P450|Glutathione metabolism|Metabolism of xenobiotics by cytochrome P450
MD04G1144100	166.531	206.22	126.841	0.615078	-0.701158	0.0327392	1	Down	2.6013	3.4586	1.984	1.90706	PREDICTED: heme-binding-like protein At3g10130, chloroplastic [Malus domestica]	GO:0009507,GO:0009535,GO:0010287	chloroplast|chloroplast thylakoid membrane|plastoglobule
MD04G1147900	2186.53	1248.22	3124.84	2.50343	1.32391	1.78883e-05	0.0207678	Up	21.9841	30.6349	57.5371	72.4705	PREDICTED: BAHD acyltransferase DCR-like, partial [Pyrus x bretschneideri]	GO:0005737,GO:0005829,GO:0010090,GO:0010143,GO:0016747,GO:0051179,GO:0090626	cytoplasm|cytosol|trichome morphogenesis|cutin biosynthetic process|transferase activity, transferring acyl groups other than amino-acyl groups|localization|plant epidermis morphogenesis
MD04G1154100	2331.09	2854.92	1807.25	0.633031	-0.659652	0.00378215	0.869203	Down	254.472	221.185	135.573	150.207	PREDICTED: dnaJ homolog subfamily B member 4-like [Malus domestica]	GO:0001106,GO:0001671,GO:0005634,GO:0005654,GO:0005730,GO:0005737,GO:0005829,GO:0006986,GO:0030544,GO:0032781,GO:0045296,GO:0051082,GO:0051085,GO:0051087,GO:0051117,GO:0070062,GO:0090084,GO:0097201,GO:1900034	RNA polymerase II transcription corepressor activity|ATPase activator activity|nucleus|nucleoplasm|nucleolus|cytoplasm|cytosol|response to unfolded protein|Hsp70 protein binding|positive regulation of ATPase activity|cadherin binding|unfolded protein binding|chaperone cofactor-dependent protein refolding|chaperone binding|ATPase binding|extracellular exosome|negative regulation of inclusion body …
MD04G1158200	12.2769	20.2892	4.26452	0.210186	-2.25026	0.0341125	1	Down	0.418685	0.57127	0.1001	0.14529	PREDICTED: probable LRR receptor-like serine/threonine-protein kinase At3g47570 [Malus domestica]			ko04064	NF-kappa B signaling pathway
MD04G1173400	31.269	16.6651	45.873	2.75264	1.46082	0.022328	1	Up	1.07265	0.483267	1.96656	2.28452	PREDICTED: expansin-A4-like [Malus domestica]
MD04G1195800	30.211	16.0754	44.3465	2.75866	1.46397	0.0245334	1	Up	0.340492	0.72553	1.28871	1.70121	PREDICTED: calmodulin-binding protein 60 C-like [Malus domestica]	GO:0003677,GO:0005516,GO:0005634,GO:0006351,GO:0006355,GO:0006950	DNA binding|calmodulin binding|nucleus|transcription, DNA-templated|regulation of transcription, DNA-templated|response to stress
MD04G1208600	936.349	1159.19	713.504	0.615518	-0.700127	0.0035882	0.848588	Down	26.8742	23.6871	15.3204	16.6006	PREDICTED: E3 ubiquitin-protein ligase ATL6 [Malus domestica]	GO:0004842,GO:0005886,GO:0009814,GO:0009816,GO:0010200,GO:0016021,GO:0016567,GO:0043161,GO:0046872,GO:0061630	ubiquitin-protein transferase activity|plasma membrane|defense response, incompatible interaction|defense response to bacterium, incompatible interaction|response to chitin|integral component of membrane|protein ubiquitination|proteasome-mediated ubiquitin-dependent protein catabolic process|metal ion binding|ubiquitin protein ligase activity
MD04G1215600	382.887	521.039	244.734	0.469704	-1.09018	6.45036e-05	0.0602747	Down	27.4695	30.2336	13.7519	12.6487	PREDICTED: nicotianamine synthase-like [Malus domestica]	GO:0030410,GO:0030418	nicotianamine synthase activity|nicotianamine biosynthetic process
MD04G1216200	146.334	183.863	108.804	0.591767	-0.756899	0.0286138	1	Down	7.50734	7.10767	5.1357	6.07018	PREDICTED: basic proline-rich protein-like [Malus domestica]
MD04G1226400	188.14	241.87	134.411	0.555717	-0.847577	0.00797959	1	Down	8.90984	6.32627	4.2103	4.05275	PREDICTED: probable WRKY transcription factor 74 [Malus domestica]	GO:0003700,GO:0005516,GO:0005634,GO:0006351,GO:0043565	DNA binding transcription factor activity|calmodulin binding|nucleus|transcription, DNA-templated|sequence-specific DNA binding
MD04G1234300	382.464	261.172	503.756	1.92883	0.947725	0.00049774	0.250913	Up	8.80107	12.3816	19.457	23.2096	PREDICTED: GDSL esterase/lipase At5g33370-like [Malus domestica]	GO:0005576,GO:0016042,GO:0016788,GO:0042335	extracellular region|lipid catabolic process|hydrolase activity, acting on ester bonds|cuticle development
MD04G1236900	225.267	303.251	147.282	0.485678	-1.04193	0.00138356	0.51463	Down	5.10954	6.91015	2.86697	3.06355	PREDICTED: subtilisin-like protease [Pyrus x bretschneideri]	GO:0004252,GO:0005576,GO:0006508	serine-type endopeptidase activity|extracellular region|proteolysis
MD04G1238700	31.0069	15.0415	46.9722	3.12284	1.64286	0.0115539	1	Up	0.271475	0.584893	1.44439	1.34522	PREDICTED: putative wall-associated receptor kinase-like 16 [Pyrus x bretschneideri]
MD05G1000900	34.5953	49.3944	19.7962	0.400778	-1.31912	0.0329131	1	Down	1.78994	1.50455	0.401965	0.987887	PREDICTED: protein NRT1/ PTR FAMILY 4.4-like [Malus domestica]	GO:0005886,GO:0016021,GO:0022857	plasma membrane|integral component of membrane|transmembrane transporter activity
MD05G1002200	63.7175	83.2359	44.1991	0.53101	-0.913188	0.0482185	1	Down	4.45917	3.29353	2.18165	1.77242	PREDICTED: TMV resistance protein N-like isoform X2 [Malus domestica]
MD05G1002900	1307.1	1569.11	1045.1	0.666048	-0.586301	0.021048	1	Down	62.3237	44.2987	39.5143	33.3589	PREDICTED: polygalacturonase inhibitor 2-like [Malus domestica]	GO:0005576,GO:0005618,GO:0009505,GO:0009506,GO:0016020,GO:0090353	extracellular region|cell wall|plant-type cell wall|plasmodesma|membrane|polygalacturonase inhibitor activity
MD05G1008900	112.437	217.949	6.92516	0.0317743	-4.976	0.0209128	1	Down	16.8364	4.04943	0.531607	0.0499951	PREDICTED: protein DMR6-LIKE OXYGENASE 2-like [Malus domestica]	GO:0002229,GO:0046244,GO:0046872,GO:0051213	defense response to oomycetes|salicylic acid catabolic process|metal ion binding|dioxygenase activity
MD05G1017400	673.306	360.14	986.471	2.73913	1.45372	2.31077e-06	0.00442651	Up	17.8403	18.4059	40.8914	57.0162	PREDICTED: pathogen-related protein-like [Malus domestica]	GO:0006952,GO:0009607	defense response|response to biotic stimulus
MD05G1026000	362.076	288.243	435.908	1.51229	0.596739	0.0294863	1	Up	7.95849	10.2926	13.427	14.7647	PREDICTED: protein ACCELERATED CELL DEATH 6-like isoform X2 [Malus domestica]
MD05G1056000	767.482	1058.48	476.485	0.450159	-1.15149	0.029861	1	Down	135.897	100.861	79.4298	28.2969	PREDICTED: cysteine-rich repeat secretory protein 38-like [Malus domestica]	GO:0005576,GO:0005618,GO:0005773,GO:0009737	extracellular region|cell wall|vacuole|response to abscisic acid
MD05G1063400	2458.82	3057.89	1859.74	0.608178	-0.717435	0.00832881	1	Down	57.5467	61.711	42.7173	27.8506	PREDICTED: glucose-1-phosphate adenylyltransferase large subunit 1-like isoform X2 [Malus domestica]	GO:0005524,GO:0005978,GO:0008878,GO:0009501,GO:0009507,GO:0019252	ATP binding|glycogen biosynthetic process|glucose-1-phosphate adenylyltransferase activity|amyloplast|chloroplast|starch biosynthetic process	ko00520,ko00500	Amino sugar and nucleotide sugar metabolism|Starch and sucrose metabolism
MD05G1075100	89.5798	135.17	43.9893	0.325436	-1.61955	9.75609e-05	0.0795267	Down	7.90316	6.78403	2.4576	2.51548	hypothetical protein PRUPE_ppa008433mg [Prunus persica]	GO:0004601,GO:0005576,GO:0006979,GO:0020037,GO:0042744,GO:0046872	peroxidase activity|extracellular region|response to oxidative stress|heme binding|hydrogen peroxide catabolic process|metal ion binding	ko00940	Phenylpropanoid biosynthesis
MD05G1095400	34.7224	48.3046	21.1402	0.437645	-1.19217	0.047923	1	Down	1.0109	1.96631	0.938125	0.628891	PREDICTED: receptor-like protein 12 [Pyrus x bretschneideri]	GO:0002237,GO:0002238,GO:0002240,GO:0005886,GO:0009620,GO:0010204,GO:0016021,GO:0032491,GO:0050832	response to molecule of bacterial origin|response to molecule of fungal origin|response to molecule of oomycetes origin|plasma membrane|response to fungus|defense response signaling pathway, resistance gene-independent|integral component of membrane|detection of molecule of fungal origin|defense response to fungus
MD05G1099700	43.7956	59.2386	28.3527	0.478619	-1.06305	0.0497287	1	Down	3.67989	2.71785	1.46711	1.79614	PREDICTED: LOW QUALITY PROTEIN: dual-specificity RNA methyltransferase RlmN-like [Malus domestica]	GO:0005737,GO:0030488,GO:0046872,GO:0051539,GO:0070040,GO:0070475	cytoplasm|tRNA methylation|metal ion binding|4 iron, 4 sulfur cluster binding|rRNA (adenine-C2-)-methyltransferase activity|rRNA base methylation
MD05G1108400	457.489	358.723	556.254	1.55065	0.632873	0.0150427	1	Up	8.00086	6.48643	9.59573	12.3877	PREDICTED: uncharacterized protein LOC103436305 [Malus domestica]
MD05G1116900	40.8911	25.9588	55.8235	2.15047	1.10465	0.04879	1	Up	0.861345	1.1653	2.01809	2.46109	PREDICTED: protodermal factor 1 [Malus domestica]
MD05G1127900	88.0449	118.55	57.5398	0.485364	-1.04286	0.0231492	1	Down	5.81525	4.37024	1.33793	3.78479	PREDICTED: 3'-hydroxy-N-methyl-(S)-coclaurine 4'-O-methyltransferase 2-like [Malus domestica]	GO:0008171,GO:0030786,GO:0046983	O-methyltransferase activity|(RS)-norcoclaurine 6-O-methyltransferase activity|protein dimerization activity
MD05G1128600	164.957	120.078	209.836	1.74749	0.805287	0.0192272	1	Up	3.41958	2.97322	4.55417	6.50391	PREDICTED: PTI1-like tyrosine-protein kinase 1 [Malus domestica]
MD05G1130300	52.0543	31.2345	72.8741	2.33313	1.22227	0.0160885	1	Up	1.72462	0.863817	3.38587	2.86839	PREDICTED: expansin-like A1 [Malus domestica]
MD05G1130400	27.6272	13.5411	41.7134	3.0805	1.62317	0.0176569	1	Up	0.794168	0.181084	1.66121	1.68821	PREDICTED: cytokinin riboside 5'-monophosphate phosphoribohydrolase LOG5 [Pyrus x bretschneideri]	GO:0005634,GO:0005829,GO:0009691,GO:0016787	nucleus|cytosol|cytokinin biosynthetic process|hydrolase activity
MD05G1163600	24.0746	39.5502	8.599	0.21742	-2.20145	0.00333735	0.814399	Down	3.00987	1.56731	0.479276	0.650484	PREDICTED: cysteine-rich repeat secretory protein 55 [Malus domestica]	GO:0005576,GO:0080167	extracellular region|response to karrikin
MD05G1170300	62.7066	28.0937	97.3196	3.46411	1.79249	0.000194294	0.130593	Up	0.760486	0.496674	2.00155	1.95825	PREDICTED: ninja-family protein Os03g0419100-like [Malus domestica]	GO:0005634,GO:0007165	nucleus|signal transduction
MD05G1181500	1054.82	747.188	1362.46	1.82344	0.866666	0.000302814	0.181272	Up	62.3368	74.446	127.107	109.642	PREDICTED: uncharacterized PE-PGRS family protein PE_PGRS46-like [Malus domestica]
MD05G1184600	66.3193	39.0165	93.6221	2.39955	1.26277	0.00620817	1	Up	8.01768	4.92176	16.2985	15.374	PREDICTED: probable glutathione S-transferase [Malus domestica]	GO:0004364,GO:0009734	glutathione transferase activity|auxin-activated signaling pathway	ko00982,ko00480,ko00980	Drug metabolism - cytochrome P450|Glutathione metabolism|Metabolism of xenobiotics by cytochrome P450
MD05G1188400	28.3455	12.4568	44.2341	3.55099	1.82822	0.00762607	1	Up	0.105149	0.265109	0.749255	0.689416	PREDICTED: subtilisin-like protease SBT1.2 [Malus domestica]	GO:0004252,GO:0009897,GO:0010103,GO:0042127,GO:0048046	serine-type endopeptidase activity|external side of plasma membrane|stomatal complex morphogenesis|regulation of cell proliferation|apoplast
MD05G1190000	90.1536	119.05	61.2572	0.51455	-0.958616	0.0184004	1	Down	1.8097	1.57884	0.8014	0.914442	PREDICTED: probable LRR receptor-like serine/threonine-protein kinase At4g08850 [Pyrus x bretschneideri]
MD05G1191500	39.0469	23.8742	54.2196	2.27105	1.18336	0.0404714	1	Up	0.359477	0.601236	1.05405	1.12103	PREDICTED: MDIS1-interacting receptor like kinase 2-like [Malus domestica]
MD05G1198900	35.3971	12.4848	58.3093	4.67041	2.22355	0.000399242	0.214985	Up	1.88525	1.43991	8.61676	7.83069	PREDICTED: ethylene-responsive transcription factor ERF096-like [Pyrus x bretschneideri]	GO:0003677,GO:0003700,GO:0005634,GO:0006351,GO:0009873	DNA binding|DNA binding transcription factor activity|nucleus|transcription, DNA-templated|ethylene-activated signaling pathway
MD05G1205500	86.1517	118.111	54.1922	0.458823	-1.12399	0.0194251	1	Down	3.21131	2.07256	0.937082	1.34633	PREDICTED: phospholipase A1-Igamma2, chloroplastic-like [Malus domestica]	GO:0004806,GO:0008970,GO:0009507,GO:0016042,GO:0047714	triglyceride lipase activity|phosphatidylcholine 1-acylhydrolase activity|chloroplast|lipid catabolic process|galactolipase activity
MD05G1207300	419.411	247.36	591.462	2.3911	1.25767	0.0019989	0.62855	Up	4.06256	3.77631	11.4735	7.13311	PREDICTED: 9-cis-epoxycarotenoid dioxygenase NCED1, chloroplastic-like [Malus domestica]	GO:0009535,GO:0009688,GO:0045549,GO:0046872	chloroplast thylakoid membrane|abscisic acid biosynthetic process|9-cis-epoxycarotenoid dioxygenase activity|metal ion binding	ko00906	Carotenoid biosynthesis
MD05G1210600	116.074	162.719	69.429	0.426681	-1.22877	0.00102593	0.436725	Down	9.05755	7.72424	3.37487	3.75949	PREDICTED: probable glutathione S-transferase [Malus domestica]	GO:0004364,GO:0009734	glutathione transferase activity|auxin-activated signaling pathway	ko00982,ko00480,ko00980	Drug metabolism - cytochrome P450|Glutathione metabolism|Metabolism of xenobiotics by cytochrome P450
MD05G1211800	178.822	131.957	225.687	1.71031	0.774262	0.0176572	1	Up	13.1308	11.5263	25.6439	22.4992	PREDICTED: uncharacterized protein LOC103424018 [Malus domestica]
MD05G1216200	161.563	199.701	123.424	0.618042	-0.694223	0.0353188	1	Down	31.1363	22.954	19.499	13.4621	unknown [Zea mays]
MD05G1216300	414.765	311.611	517.918	1.66207	0.732977	0.00662212	1	Up	4.59499	5.8598	9.4099	8.4792	PREDICTED: G-type lectin S-receptor-like serine/threonine-protein kinase At4g27290 [Malus domestica]
MD05G1222200	16.1347	26.5485	5.72101	0.215493	-2.21429	0.0157108	1	Down	1.61658	0.957161	0.304274	0.412445	PREDICTED: zinc finger protein CONSTANS-LIKE 5-like [Malus domestica]
MD05G1227400	9.23915	1.5676	16.9107	10.7876	3.43131	0.0116386	1	Up	0.0885711	0.0432723	0.402984	0.269544	PREDICTED: G-type lectin S-receptor-like serine/threonine-protein kinase CES101 [Pyrus x bretschneideri]
MD05G1229600	358.639	271.184	446.094	1.64498	0.718074	0.0154201	1	Up	7.3694	7.88761	13.1695	10.7994	PREDICTED: nuclear transcription factor Y subunit C-2-like [Malus domestica]	GO:0003677,GO:0003700,GO:0005634,GO:0005737,GO:0006351,GO:0006355,GO:0016602,GO:0045893,GO:0046982	DNA binding|DNA binding transcription factor activity|nucleus|cytoplasm|transcription, DNA-templated|regulation of transcription, DNA-templated|CCAAT-binding factor complex|positive regulation of transcription, DNA-templated|protein heterodimerization activity
MD05G1243000	134.299	167.293	101.304	0.60555	-0.723682	0.04121	1	Down	5.27374	6.03381	3.14045	3.58166	PREDICTED: probable GMP synthase [glutamine-hydrolyzing] [Malus domestica]	GO:0003922,GO:0005524,GO:0006177,GO:0006284,GO:0006541,GO:0008080,GO:0008725,GO:0016462	GMP synthase (glutamine-hydrolyzing) activity|ATP binding|GMP biosynthetic process|base-excision repair|glutamine metabolic process|N-acetyltransferase activity|DNA-3-methyladenine glycosylase activity|pyrophosphatase activity	ko03410	Base excision repair
MD05G1266000	113.21	153.791	72.6293	0.472259	-1.08235	0.00406041	0.904433	Down	4.62517	5.22767	2.1567	2.75966		GO:0005576,GO:0005618,GO:0016614,GO:0050660	extracellular region|cell wall|oxidoreductase activity, acting on CH-OH group of donors|flavin adenine dinucleotide binding
MD05G1269700	6.46361	11.9679	0.95933	0.0801587	-3.641	0.0302606	1	Down	1.52064	1.07166	0	0.109925	PREDICTED: putative germin-like protein 2-1 [Pyrus x bretschneideri]	GO:0005618,GO:0030145,GO:0045735,GO:0048046	cell wall|manganese ion binding|nutrient reservoir activity|apoplast
MD05G1277700	24.2185	36.9599	11.477	0.310525	-1.68722	0.0208013	1	Down	1.20643	0.769528	0.12649	0.20881	PREDICTED: phospholipase A1-Igamma1, chloroplastic-like [Malus domestica]	GO:0004806,GO:0008970,GO:0009507,GO:0016042,GO:0047714	triglyceride lipase activity|phosphatidylcholine 1-acylhydrolase activity|chloroplast|lipid catabolic process|galactolipase activity
MD05G1293100	299.74	387.328	212.152	0.547731	-0.86846	0.00232485	0.674771	Down	29.8866	26.4369	15.7963	12.0982	PREDICTED: bidirectional sugar transporter SWEET2a-like [Malus domestica]	GO:0005886,GO:0008643,GO:0016021	plasma membrane|carbohydrate transport|integral component of membrane
MD05G1314900	11.2886	18.7049	3.8723	0.207021	-2.27215	0.0386816	1	Down	0.641465	0.632362	0	0.0670292	PREDICTED: CBS domain-containing protein CBSX5-like [Malus domestica]
MD05G1325700	112.635	76.4486	148.821	1.94668	0.961017	0.0466841	1	Up	2.0192	1.73876	4.46455	2.81806	PREDICTED: external alternative NAD(P)H-ubiquinone oxidoreductase B2, mitochondrial-like [Malus domestica]	GO:0005509,GO:0005739,GO:0005743,GO:0005758,GO:0005777,GO:0016491,GO:0055114	calcium ion binding|mitochondrion|mitochondrial inner membrane|mitochondrial intermembrane space|peroxisome|oxidoreductase activity|oxidation-reduction process
MD05G1326500	525.483	356.809	694.158	1.94546	0.960113	0.0399715	1	Up	10.1695	13.2176	27.2261	17.557	protein ODORANT1-like [Malus domestica]	GO:0000981,GO:0001135,GO:0003700,GO:0005634,GO:0006351,GO:0006355,GO:0006357,GO:0006952,GO:0006970,GO:0009611,GO:0009651,GO:0009737,GO:0030154,GO:0043565,GO:0044212	RNA polymerase II transcription factor activity, sequence-specific DNA binding|transcription factor activity, RNA polymerase II transcription factor recruiting|DNA binding transcription factor activity|nucleus|transcription, DNA-templated|regulation of transcription, DNA-templated|regulation of transcription from RNA polymerase II promoter|defense response|response to osmotic stress|response to w…
MD05G1341800	1835.51	2223.51	1447.51	0.651	-0.619271	0.00639805	1	Down	62.9984	55.4504	42.0933	35.44	PREDICTED: pectinesterase [Malus domestica]	GO:0004857,GO:0005576,GO:0005618,GO:0030599,GO:0042545,GO:0045330,GO:0045490	enzyme inhibitor activity|extracellular region|cell wall|pectinesterase activity|cell wall modification|aspartyl esterase activity|pectin catabolic process	ko00040,ko00500	Pentose and glucuronate interconversions|Starch and sucrose metabolism
MD05G1342400	32.6648	46.248	19.0817	0.412595	-1.2772	0.0413959	1	Down	0.425849	0.443235	0.0705214	0.230929	PREDICTED: glucose-6-phosphate/phosphate translocator 2, chloroplastic-like [Pyrus x bretschneideri]	GO:0005315,GO:0005774,GO:0009624,GO:0009643,GO:0009744,GO:0009749,GO:0010109,GO:0015120,GO:0015152,GO:0015713,GO:0015714,GO:0015760,GO:0015979,GO:0016021,GO:0031969,GO:0035436,GO:0071917,GO:0080167	inorganic phosphate transmembrane transporter activity|vacuolar membrane|response to nematode|photosynthetic acclimation|response to sucrose|response to glucose|regulation of photosynthesis|phosphoglycerate transmembrane transporter activity|glucose-6-phosphate transmembrane transporter activity|phosphoglycerate transport|phosphoenolpyruvate transport|glucose-6-phosphate transport|photosynthesis|…
MD05G1344900	102.426	138.867	65.9839	0.475159	-1.07352	0.00591598	1	Down	3.28718	1.93844	0.724083	0.990221	PREDICTED: protein TRANSPARENT TESTA 12-like [Pyrus x bretschneideri]	GO:0005773,GO:0005774,GO:0006855,GO:0015238,GO:0015297,GO:0016021	vacuole|vacuolar membrane|drug transmembrane transport|drug transmembrane transporter activity|antiporter activity|integral component of membrane
MD05G1345500	1433.73	1746.79	1120.66	0.641555	-0.640355	0.00596304	1	Down	48.5994	58.458	29.4187	34.2738	PREDICTED: uncharacterized protein LOC103434506 [Malus domestica]
MD05G1348200	2080.53	2667.13	1493.93	0.560129	-0.836169	0.000287095	0.177406	Down	52.3595	47.2876	21.7735	31.9746	PREDICTED: 5'-adenylylsulfate reductase 1, chloroplastic-like [Malus domestica]	GO:0000103,GO:0004604,GO:0009507,GO:0009973,GO:0019344,GO:0019419,GO:0033741,GO:0045454,GO:0046872,GO:0051539	sulfate assimilation|phosphoadenylyl-sulfate reductase (thioredoxin) activity|chloroplast|adenylyl-sulfate reductase activity|cysteine biosynthetic process|sulfate reduction|adenylyl-sulfate reductase (glutathione) activity|cell redox homeostasis|metal ion binding|4 iron, 4 sulfur cluster binding	ko00920	Sulfur metabolism
MD05G1349200	15.6512	24.4471	6.85521	0.28041	-1.83439	0.0410065	1	Down	1.34247	0.881669	0.431883	0.134372	PREDICTED: probable F-box protein At4g22030 [Malus domestica]
MD05G1358600	2243.12	1569.92	2916.31	1.85762	0.893456	0.000404022	0.214985	Up	38.0491	49.9753	90.3217	72.9985	PREDICTED: tonoplast dicarboxylate transporter [Malus domestica]	GO:0005773,GO:0005774,GO:0006814,GO:0015140,GO:0015743,GO:0016021,GO:0051453	vacuole|vacuolar membrane|sodium ion transport|malate transmembrane transporter activity|malate transport|integral component of membrane|regulation of intracellular pH
MD05G1358900	500.341	627.677	373.005	0.594262	-0.75083	0.00378881	0.869203	Down	49.7466	51.8615	32.6717	35.2981	PREDICTED: cysteine proteinase inhibitor 1-like [Malus domestica]	GO:0004869,GO:0005576,GO:0006952	cysteine-type endopeptidase inhibitor activity|extracellular region|defense response
MD06G1010900	375.049	185.537	564.561	3.04285	1.60542	1.01077e-08	4.84056e-05	Up	4.52565	4.62739	14.5065	12.4833	ABA 8'-hydroxylase 4 [Pyrus pyrifolia]	GO:0005506,GO:0010268,GO:0010295,GO:0016021,GO:0016125,GO:0016132,GO:0020037,GO:0046345	iron ion binding|brassinosteroid homeostasis|(+)-abscisic acid 8'-hydroxylase activity|integral component of membrane|sterol metabolic process|brassinosteroid biosynthetic process|heme binding|abscisic acid catabolic process	ko00906	Carotenoid biosynthesis
MD06G1031700	242.431	335.129	149.733	0.446792	-1.16232	0.0175512	1	Down	8.58608	5.26644	2.97431	3.40334	PREDICTED: NAC domain-containing protein 86 [Malus domestica]	GO:0003700,GO:0005634,GO:0006351,GO:0008283,GO:0043565,GO:0071365	DNA binding transcription factor activity|nucleus|transcription, DNA-templated|cell proliferation|sequence-specific DNA binding|cellular response to auxin stimulus
MD06G1036600	1080.77	1335.01	826.526	0.619116	-0.691718	0.00372676	0.869203	Down	63.7383	53.9562	34.4575	39.0074	PREDICTED: cinnamoyl-CoA reductase 2-like [Malus domestica]	GO:0006952,GO:0007623,GO:0009409,GO:0009699,GO:0016621,GO:0042754,GO:0050662	defense response|circadian rhythm|response to cold|phenylpropanoid biosynthetic process|cinnamoyl-CoA reductase activity|negative regulation of circadian rhythm|coenzyme binding
MD06G1046300	1287.97	1017.82	1558.11	1.53084	0.614321	0.0369883	1	Up	29.0374	39.2071	56.2817	44.904	serine/threonine-protein kinase SAPK3-like [Malus domestica]	GO:0004674,GO:0005524,GO:0005634,GO:0005737,GO:0009738	protein serine/threonine kinase activity|ATP binding|nucleus|cytoplasm|abscisic acid-activated signaling pathway	ko04075	Plant hormone signal transduction
MD06G1060000	290.075	196.549	383.6	1.95167	0.96471	0.000824632	0.371686	Up	5.68037	4.65343	9.37696	9.42563	PREDICTED: aspartic proteinase nepenthesin-2 [Malus domestica]	GO:0004190,GO:0006508,GO:0009505,GO:0030163	aspartic-type endopeptidase activity|proteolysis|plant-type cell wall|protein catabolic process
MD06G1085400	587.07	320.455	853.684	2.66397	1.41358	0.022316	1	Up	11.2491	17.0778	48.741	26.4481	PREDICTED: ribosome-inactivating protein bryodin II-like [Pyrus x bretschneideri]	GO:0006952,GO:0017148,GO:0030598,GO:0090729	defense response|negative regulation of translation|rRNA N-glycosylase activity|toxin activity
MD06G1093300	32.3615	46.3208	18.4022	0.397277	-1.33178	0.0326416	1	Down	4.78534	2.99346	2.06852	1.20614	PREDICTED: late embryogenesis abundant protein At1g64065-like [Malus domestica]	GO:0016021	integral component of membrane
MD06G1105500	413.584	257.682	569.485	2.21003	1.14407	2.44252e-05	0.0267366	Up	7.59164	9.3848	18.286	18.2856	PREDICTED: ethylene-responsive transcription factor ERF061 [Malus domestica]	GO:0003677,GO:0003700,GO:0005634,GO:0006351,GO:0009873,GO:0010200	DNA binding|DNA binding transcription factor activity|nucleus|transcription, DNA-templated|ethylene-activated signaling pathway|response to chitin
MD06G1119900	839.022	1050.82	627.222	0.596888	-0.744469	0.0225463	1	Down	29.806	20.7892	13.2575	15.617	PREDICTED: transcription factor MYC2-like [Malus domestica]	GO:0003677,GO:0003700,GO:0005634,GO:0006351,GO:0009269,GO:0009611,GO:0009737,GO:0009738,GO:0009753,GO:0009963,GO:0010200,GO:0043565,GO:0043619,GO:0045893,GO:0046983,GO:0051090,GO:2000068	DNA binding|DNA binding transcription factor activity|nucleus|transcription, DNA-templated|response to desiccation|response to wounding|response to abscisic acid|abscisic acid-activated signaling pathway|response to jasmonic acid|positive regulation of flavonoid biosynthetic process|response to chitin|sequence-specific DNA binding|regulation of transcription from RNA polymerase II promoter in res…
MD06G1122100	11286	13848.1	8723.96	0.629974	-0.666636	0.00239903	0.690216	Down	290.483	250.576	159.942	181.911	granule-bound starch synthase 1, chloroplastic/amyloplastic-like [Malus domestica]	GO:0004373,GO:0009011,GO:0009501,GO:0009507,GO:0019252,GO:0033201	glycogen (starch) synthase activity|starch synthase activity|amyloplast|chloroplast|starch biosynthetic process|alpha-1,4-glucan synthase activity
MD06G1122600	372.301	457.202	287.399	0.628604	-0.669776	0.0189331	1	Down	57.3445	38.8309	35.9583	24.1106	PREDICTED: probable E3 ubiquitin-protein ligase RHA4A [Malus domestica]	GO:0016021,GO:0043161,GO:0046872,GO:0061630	integral component of membrane|proteasome-mediated ubiquitin-dependent protein catabolic process|metal ion binding|ubiquitin protein ligase activity
MD06G1124700	136.75	94.086	179.415	1.90692	0.931247	0.0107967	1	Up	0	0	2.56143	0	PREDICTED: uncharacterized protein LOC103950727 [Pyrus x bretschneideri]
MD06G1138000	164.792	108.527	221.058	2.0369	1.02638	0.00230839	0.674771	Up	5.02244	5.61515	12.8932	9.38349	PREDICTED: HVA22-like protein e isoform X1 [Malus domestica]	GO:0009409,GO:0009414,GO:0009737,GO:0016021,GO:0042538	response to cold|response to water deprivation|response to abscisic acid|integral component of membrane|hyperosmotic salinity response
MD06G1138200	406.473	309.346	503.601	1.62796	0.703061	0.00867134	1	Up	5.28739	4.66023	7.24284	8.27593	PREDICTED: neurofilament medium polypeptide-like isoform X4 [Pyrus x bretschneideri]	GO:0005737,GO:0005886,GO:0030001,GO:0046914,GO:0046916	cytoplasm|plasma membrane|metal ion transport|transition metal ion binding|cellular transition metal ion homeostasis
MD06G1147800	191.292	127.293	255.292	2.00554	1.00399	0.0492818	1	Up	2.51011	2.91082	6.50887	4.24815	PREDICTED: uncharacterized protein LOC103929131 [Pyrus x bretschneideri]
MD06G1161100	211.957	270.869	153.046	0.565018	-0.823631	0.0084284	1	Down	11.1552	6.33288	3.55882	6.20312	PREDICTED: uncharacterized protein LOC103455056 [Malus domestica]
MD06G1170200	745.638	915.65	575.626	0.628653	-0.669664	0.0251695	1	Down	9.71779	9.5614	4.43151	7.57828	PREDICTED: probable LRR receptor-like serine/threonine-protein kinase At4g26540 [Malus domestica]
MD06G1177100	65.7724	36.9208	94.6239	2.56289	1.35777	0.00331508	0.814148	Up	0.874138	0.617486	1.96402	2.12658	PREDICTED: U-box domain-containing protein 19-like [Malus domestica]	GO:0004842,GO:0005634,GO:0005737,GO:0010029	ubiquitin-protein transferase activity|nucleus|cytoplasm|regulation of seed germination
MD06G1180400	116.633	148.228	85.0381	0.573698	-0.801636	0.0329524	1	Down	3.82959	2.9247	1.34804	2.66414	PREDICTED: calmodulin-binding protein 60 A [Malus domestica]	GO:0003677,GO:0005516,GO:0005634,GO:0006351,GO:0006355,GO:0006950,GO:1902478	DNA binding|calmodulin binding|nucleus|transcription, DNA-templated|regulation of transcription, DNA-templated|response to stress|negative regulation of defense response to bacterium, incompatible interaction
MD06G1185200	557.274	691.639	422.91	0.61146	-0.709669	0.0052666	1	Down	13.6876	10.97	7.53783	6.80335	PREDICTED: HIPL1 protein-like [Malus domestica]	GO:0005886,GO:0016491,GO:0031225,GO:0046658	plasma membrane|oxidoreductase activity|anchored component of membrane|anchored component of plasma membrane
MD06G1187500	85.8082	113.797	57.8196	0.508096	-0.976827	0.0199034	1	Down	6.12473	5.86753	2.14013	4.22346	PREDICTED: uncharacterized protein LOC103437795 [Malus domestica]
MD06G1193800	343.204	412.697	273.711	0.663225	-0.592429	0.0336905	1	Down	12.8819	11.9564	7.81884	9.51154	PREDICTED: malate dehydrogenase, chloroplastic [Malus domestica]	GO:0005739,GO:0005774,GO:0005975,GO:0006099,GO:0006108,GO:0008746,GO:0009409,GO:0009507,GO:0009532,GO:0009536,GO:0009570,GO:0009735,GO:0009793,GO:0009941,GO:0010319,GO:0016020,GO:0030060,GO:0048046	mitochondrion|vacuolar membrane|carbohydrate metabolic process|tricarboxylic acid cycle|malate metabolic process|NAD(P)+ transhydrogenase activity|response to cold|chloroplast|plastid stroma|plastid|chloroplast stroma|response to cytokinin|embryo development ending in seed dormancy|chloroplast envelope|stromule|membrane|L-malate dehydrogenase activity|apoplast	ko00710,ko01200,ko00630,ko00620,ko00020,ko00270	Carbon fixation in photosynthetic organisms|Carbon metabolism|Glyoxylate and dicarboxylate metabolism|Pyruvate metabolism|Citrate cycle (TCA cycle)|Cysteine and methionine metabolism
MD06G1195100	24.3487	37.4377	11.2596	0.300757	-1.73333	0.0155255	1	Down	2.1383	1.03546	0.907738	0.293519	PREDICTED: expansin-A1-like [Malus domestica]
MD06G1213800	357.84	262.43	453.251	1.72713	0.788379	0.00447699	0.96361	Up	8.20145	8.76545	15.3552	13.3977	PREDICTED: cytochrome P450 CYP736A12-like [Malus domestica]	GO:0004497,GO:0005506,GO:0016021,GO:0016705,GO:0020037	monooxygenase activity|iron ion binding|integral component of membrane|oxidoreductase activity, acting on paired donors, with incorporation or reduction of molecular oxygen|heme binding
MD06G1224000	78.962	49.9393	107.985	2.16232	1.11258	0.00915087	1	Up	2.36622	1.61758	4.30262	4.78191	PREDICTED: probable S-adenosylmethionine-dependent methyltransferase At5g38780 isoform X1 [Malus domestica]	GO:0008168,GO:0046872	methyltransferase activity|metal ion binding
MD06G1238100	63.116	87.3266	38.9053	0.445515	-1.16645	0.0123423	1	Down	4.44622	4.43328	2.20557	1.95362	PREDICTED: germin-like protein subfamily 1 member 13 [Malus domestica]	GO:0005618,GO:0030145,GO:0045735,GO:0048046	cell wall|manganese ion binding|nutrient reservoir activity|apoplast
MD06G1240300	608.695	456.659	760.731	1.66586	0.736269	0.0139905	1	Up	10.4188	11.8204	21.979	15.9667	PREDICTED: uncharacterized protein LOC103438304 [Malus domestica]
MD07G1002800	411.49	495.461	327.519	0.661038	-0.597194	0.0275995	1	Down	13.6439	10.806	6.21983	8.46485	PREDICTED: uroporphyrinogen-III C-methyltransferase [Malus domestica]	GO:0004851,GO:0009236,GO:0019354,GO:0043115,GO:0051266,GO:0051287	uroporphyrin-III C-methyltransferase activity|cobalamin biosynthetic process|siroheme biosynthetic process|precorrin-2 dehydrogenase activity|sirohydrochlorin ferrochelatase activity|NAD binding
MD07G1039600	233.653	138.406	328.9	2.37634	1.24874	0.0339114	1	Up	4.1464	2.53035	9.58904	5.71349	PREDICTED: protein NRT1/ PTR FAMILY 5.4 [Malus domestica]	GO:0006857,GO:0016021,GO:0022857	oligopeptide transport|integral component of membrane|transmembrane transporter activity
MD07G1043400	416.724	564.919	268.53	0.475343	-1.07296	0.00221918	0.665559	Down	31.2054	21.6258	11.9865	13.2075	CXE carboxylesterase [Malus pumila]	GO:0009056,GO:0016787,GO:0052689	catabolic process|hydrolase activity|carboxylic ester hydrolase activity
MD07G1046300	100.198	27.5991	172.797	6.26096	2.64638	0.000821172	0.371686	Up	1.34963	0.623803	7.72644	4.52619	PREDICTED: probable inorganic phosphate transporter 1-5 [Malus domestica]	GO:0005315,GO:0005887,GO:0006817,GO:0015293	inorganic phosphate transmembrane transporter activity|integral component of plasma membrane|phosphate ion transport|symporter activity
MD07G1053300	23.6471	9.38321	37.911	4.04031	2.01446	0.0072999	1	Up	0.44544	0.0918155	1.18201	1.08257	PREDICTED: putative pectinesterase/pectinesterase inhibitor 24 [Malus domestica]	GO:0005618,GO:0016021,GO:0030599,GO:0042545,GO:0045330,GO:0045490,GO:0046910,GO:0071944	cell wall|integral component of membrane|pectinesterase activity|cell wall modification|aspartyl esterase activity|pectin catabolic process|pectinesterase inhibitor activity|cell periphery
MD07G1065200	246.513	196.977	296.048	1.50296	0.587808	0.048564	1	Up	6.84612	7.8026	10.1298	10.5387	PREDICTED: uncharacterized protein LOC103438794 isoform X1 [Malus domestica]
MD07G1091200	12.87	2.07894	23.661	11.3813	3.50859	0.00217406	0.665559	Up	0	0	0	0
MD07G1110600	47.9506	67.1213	28.7799	0.428774	-1.22171	0.0199226	1	Down	2.11534	1.15934	0.695029	0.707978	carotenoid cleavage dioxygenase 7 [Malus hupehensis]	GO:0009507,GO:0010223,GO:0016121,GO:0016702,GO:0046872,GO:0102395,GO:1901601	chloroplast|secondary shoot formation|carotene catabolic process|oxidoreductase activity, acting on single donors with incorporation of molecular oxygen, incorporation of two atoms of oxygen|metal ion binding|9-cis-beta-carotene 9',10'-cleavage oxygenase activity|strigolactone biosynthetic process	ko00906	Carotenoid biosynthesis
MD07G1116100	188.158	238.033	138.283	0.580943	-0.783533	0.0138856	1	Down	11.5852	11.002	7.20709	7.33269	PREDICTED: autophagy-related protein 8f-like [Pyrus x bretschneideri]	GO:0000421,GO:0005874,GO:0006914,GO:0006995,GO:0015031,GO:0031410	autophagosome membrane|microtubule|autophagy|cellular response to nitrogen starvation|protein transport|cytoplasmic vesicle	ko04068,ko04140,ko04139	FoxO signaling pathway|Regulation of autophagy|Regulation of mitophagy - yeast
MD07G1116600	90.4222	115.82	65.0246	0.56143	-0.832823	0.0399771	1	Down	8.44521	8.20593	2.44927	3.9847	PREDICTED: putative lipid-binding protein At4g00165 [Malus domestica]	GO:0005576	extracellular region
MD07G1135500	121.42	74.7467	168.093	2.24883	1.16918	0.00158881	0.565398	Up	1.46218	2.28658	4.28502	3.79793	PREDICTED: cytochrome P450 86A8 [Malus domestica]	GO:0005506,GO:0006631,GO:0006952,GO:0016021,GO:0018685,GO:0020037,GO:0070330	iron ion binding|fatty acid metabolic process|defense response|integral component of membrane|alkane 1-monooxygenase activity|heme binding|aromatase activity	ko00073	Cutin, suberine and wax biosynthesis
MD07G1140800	4.16627	8.33255	0	0	#NAME?	0.0264497	1	Down	0.412437	0.231698	0	0	PREDICTED: cyclic nucleotide-gated ion channel 1-like [Prunus mume]	GO:0005216,GO:0005516,GO:0005886,GO:0005887,GO:0030552,GO:0030553,GO:0042391	ion channel activity|calmodulin binding|plasma membrane|integral component of plasma membrane|cAMP binding|cGMP binding|regulation of membrane potential
MD07G1143800	1552.82	1025.84	2079.8	2.0274	1.01963	1.2344e-05	0.0175157	Up	18.9826	19.835	39.7089	36.9324	PREDICTED: common plant regulatory factor 1 isoform X2 [Malus domestica]	GO:0003677,GO:0003700,GO:0005634,GO:0006351	DNA binding|DNA binding transcription factor activity|nucleus|transcription, DNA-templated
MD07G1161100	1864.52	2289.51	1439.52	0.628746	-0.669451	0.00378309	0.869203	Down	103.523	84.7367	48.8483	65.591	PREDICTED: caffeic acid 3-O-methyltransferase-like [Malus domestica]	GO:0009809,GO:0046983,GO:0047763	lignin biosynthetic process|protein dimerization activity|caffeate O-methyltransferase activity	ko00940	Phenylpropanoid biosynthesis
MD07G1163200	255.221	306.644	203.798	0.664608	-0.589425	0.0442816	1	Down	8.85994	9.70886	6.62422	5.25028	PREDICTED: NAC domain-containing protein 79-like [Malus domestica]	GO:0003677,GO:0003700,GO:0005634,GO:0006351,GO:0016021	DNA binding|DNA binding transcription factor activity|nucleus|transcription, DNA-templated|integral component of membrane
MD07G1184000	250.918	367.235	134.601	0.366526	-1.44801	4.49346e-05	0.0441419	Down	14.5278	10.2925	4.38897	5.39091	PREDICTED: cyclic nucleotide-gated ion channel 1-like isoform X1 [Malus domestica]	GO:0005216,GO:0005516,GO:0005886,GO:0005887,GO:0030552,GO:0030553,GO:0042391	ion channel activity|calmodulin binding|plasma membrane|integral component of plasma membrane|cAMP binding|cGMP binding|regulation of membrane potential
MD07G1191500	10.5547	18.6937	2.41581	0.129232	-2.95197	0.0135014	1	Down	0.78677	1.0427	0.19871	0.064592	PREDICTED: F-box protein At2g39490 [Malus domestica]
MD07G1192500	50.3127	67.6159	33.0095	0.488191	-1.03448	0.043998	1	Down	4.12481	2.87337	1.4108	1.5055	PREDICTED: WAT1-related protein At2g39510-like [Malus domestica]	GO:0005886,GO:0015186,GO:0016021,GO:0044746,GO:0048316,GO:0080144,GO:0098712	plasma membrane|L-glutamine transmembrane transporter activity|integral component of membrane|amino acid transmembrane export|seed development|amino acid homeostasis|L-glutamate import across plasma membrane
MD07G1207900	973.901	761.856	1185.94	1.55665	0.638446	0.0475426	1	Up	12.8915	10.1794	14.9917	20.1417	PREDICTED: homeobox protein OTX1-like [Malus domestica]
MD07G1209200	107.061	140.261	73.8609	0.526595	-0.925233	0.0141419	1	Down	4.24445	4.48077	2.99253	1.74103	PREDICTED: UDP-glycosyltransferase 76E3-like [Malus domestica]	GO:0008152,GO:0043231,GO:0080043,GO:0080044	metabolic process|intracellular membrane-bounded organelle|quercetin 3-O-glucosyltransferase activity|quercetin 7-O-glucosyltransferase activity
MD07G1215400	6338.11	7673.1	5003.12	0.652033	-0.616982	0.0319138	1	Down	347.205	232.491	194.326	178.765	probable aquaporin PIP1-4 [Malus domestica]	GO:0005886,GO:0005887,GO:0006833,GO:0009414,GO:0015250,GO:0016020,GO:0034220	plasma membrane|integral component of plasma membrane|water transport|response to water deprivation|water channel activity|membrane|ion transmembrane transport
MD07G1225500	19.1355	8.34934	29.9216	3.58371	1.84145	0.0245398	1	Up	0.764514	0	1.32385	2.61726	PREDICTED: non-classical arabinogalactan protein 30 [Malus domestica]	GO:0005576,GO:0005618	extracellular region|cell wall
MD07G1227100	21.7582	40.1063	3.41012	0.0850269	-3.55594	0.00651547	1	Down	2.2977	0.684525	0.13385	0.0605997	PREDICTED: abscisic acid receptor PYL4 [Malus domestica]	GO:0004864,GO:0004872,GO:0005634,GO:0005737,GO:0005886,GO:0009738,GO:0010427,GO:0042803	protein phosphatase inhibitor activity|receptor activity|nucleus|cytoplasm|plasma membrane|abscisic acid-activated signaling pathway|abscisic acid binding|protein homodimerization activity	ko04075	Plant hormone signal transduction
MD07G1233100	591.771	730.488	453.054	0.620207	-0.689178	0.0221155	1	Down	23.6959	19.9086	9.86035	16.331	PREDICTED: expansin-A8 [Malus domestica]
MD07G1240700	7001.39	5548.69	8454.09	1.52362	0.607502	0.00547172	1	Up	134.556	134.096	176.948	209.829	PREDICTED: superoxide dismutase [Fe], chloroplastic-like isoform X2 [Malus domestica]	GO:0004784,GO:0009295,GO:0009411,GO:0009507,GO:0009534,GO:0009579,GO:0042644,GO:0046872,GO:0055114	superoxide dismutase activity|nucleoid|response to UV|chloroplast|chloroplast thylakoid|thylakoid|chloroplast nucleoid|metal ion binding|oxidation-reduction process	ko04146,ko04013,ko04068	Peroxisome|MAPK signaling pathway - fly|FoxO signaling pathway
MD07G1250600	62.9893	90.5458	35.4328	0.391324	-1.35356	0.0269673	1	Down	4.31796	2.57236	0.74121	1.8374	PREDICTED: expansin-B15-like [Malus domestica]
MD07G1255400	13.3561	21.8457	4.8666	0.222772	-2.16636	0.0297065	1	Down	3.08872	2.62238	1.02025	0.388208	PREDICTED: 21 kDa protein-like [Malus domestica]	GO:0004857	enzyme inhibitor activity
MD07G1268800	72.6921	44.1299	101.254	2.29446	1.19816	0.00742674	1	Up	0.393488	0.523698	1.06555	0.773881	PREDICTED: low-temperature-induced 65 kDa protein isoform X1 [Malus domestica]	GO:0009409,GO:0009414,GO:0009651,GO:0009737,GO:0009738,GO:0010150	response to cold|response to water deprivation|response to salt stress|response to abscisic acid|abscisic acid-activated signaling pathway|leaf senescence
MD07G1287300	182.662	241.92	123.404	0.510102	-0.971143	0.0103133	1	Down	14.2081	8.64781	5.17189	6.1578	PREDICTED: uncharacterized protein LOC108169217 [Malus domestica]
MD07G1287400	101.217	59.1434	143.29	2.42275	1.27665	0.00125602	0.49609	Up	0.667973	1.46958	2.83593	2.40253	PREDICTED: PP2A regulatory subunit TAP46 [Malus domestica]	GO:0005634,GO:0005737,GO:0009966,GO:0031929	nucleus|cytoplasm|regulation of signal transduction|TOR signaling
MD07G1291000	761.129	348.189	1174.07	3.37194	1.75358	0.00344504	0.835356	Up	8.00044	8.33955	31.45	19.0661	PREDICTED: probable protein phosphatase 2C 51 [Pyrus x bretschneideri]	GO:0004722,GO:0046872	protein serine/threonine phosphatase activity|metal ion binding	ko04075	Plant hormone signal transduction
MD07G1291400	150.603	190.919	110.288	0.577669	-0.791685	0.0202697	1	Down	6.41721	3.76471	2.80065	3.10289	PREDICTED: cyclic nucleotide-gated ion channel 1-like [Malus domestica]	GO:0005216,GO:0005516,GO:0005886,GO:0005887,GO:0030552,GO:0030553,GO:0042391	ion channel activity|calmodulin binding|plasma membrane|integral component of plasma membrane|cAMP binding|cGMP binding|regulation of membrane potential
MD07G1294000	323.159	407.802	238.516	0.584881	-0.773784	0.00806158	1	Down	43.4934	31.7111	23.3168	18.9644	PREDICTED: uncharacterized protein LOC103439886 [Malus domestica]
MD07G1296500	246.258	328.836	163.681	0.497758	-1.00648	0.0201789	1	Down	23.5151	16.6729	9.66483	7.09088	PREDICTED: cytochrome b5 [Malus domestica]	GO:0005773,GO:0005774,GO:0005783,GO:0005789,GO:0005886,GO:0009535,GO:0016021,GO:0020037,GO:0046872,GO:0055114	vacuole|vacuolar membrane|endoplasmic reticulum|endoplasmic reticulum membrane|plasma membrane|chloroplast thylakoid membrane|integral component of membrane|heme binding|metal ion binding|oxidation-reduction process
MD07G1298200	338.742	424.822	252.661	0.594746	-0.749655	0.00702777	1	Down	14.1966	11.1895	7.36127	7.43705	PREDICTED: polyadenylate-binding protein-interacting protein 11-like [Malus domestica]	GO:0003723,GO:0005634	RNA binding|nucleus
MD07G1299900	49.0565	76.3982	21.7148	0.284232	-1.81486	0.00071691	0.33909	Down	2.74624	2.55048	0.497866	1.18722	PREDICTED: protein DOWNY MILDEW RESISTANCE 6 [Malus domestica]	GO:0002229,GO:0002239,GO:0009617,GO:0009620,GO:0009751,GO:0009813,GO:0010150,GO:0033759,GO:0034785,GO:0042742,GO:0046244,GO:0046872	defense response to oomycetes|response to oomycetes|response to bacterium|response to fungus|response to salicylic acid|flavonoid biosynthetic process|leaf senescence|flavone synthase activity|salicylate 5-hydroxylase activity|defense response to bacterium|salicylic acid catabolic process|metal ion binding
MD07G1303600	310.786	392.235	229.337	0.584694	-0.774245	0.00667802	1	Down	45.9945	64.6796	21.6944	29.9384	PREDICTED: golgin subfamily A member 6-like protein 10 [Malus domestica]
MD07G1305200	19.8339	39.6678	0	0	#NAME?	0.0429269	1	Down	5.03183	0.335476	0	0	PREDICTED: uncharacterized protein LOC103940893 [Pyrus x bretschneideri]
MD07G1307400	49.6136	3.64654	95.5807	26.2114	4.71212	0.0368574	1	Up	0.118047	0.0229159	3.08248	0.792828	PREDICTED: laccase-15-like [Malus domestica]	GO:0005507,GO:0009809,GO:0010023,GO:0016722,GO:0046274,GO:0046688,GO:0048046,GO:0052716	copper ion binding|lignin biosynthetic process|proanthocyanidin biosynthetic process|oxidoreductase activity, oxidizing metal ions|lignin catabolic process|response to copper ion|apoplast|hydroquinone:oxygen oxidoreductase activity
MD08G1004100	187.706	240.201	135.211	0.562905	-0.829036	0.0104367	1	Down	8.55808	6.75891	3.50352	5.08467	PREDICTED: lysine histidine transporter-like 8 [Fragaria vesca subsp. vesca]	GO:0003333,GO:0005886,GO:0015171,GO:0016021	amino acid transmembrane transport|plasma membrane|amino acid transmembrane transporter activity|integral component of membrane
MD08G1008400	1671.06	1195.7	2146.41	1.79511	0.844069	0.000272313	0.17103	Up	24.2893	28.7463	47.825	44.5364	PREDICTED: probable nucleoredoxin 2 [Malus domestica]	GO:0004791,GO:0005737,GO:0045454,GO:0047134	thioredoxin-disulfide reductase activity|cytoplasm|cell redox homeostasis|protein-disulfide reductase activity
MD08G1009800	1413.19	1050.83	1775.55	1.68967	0.756743	0.00119173	0.485718	Up	41.2826	48.0737	76.9761	77.1289	PREDICTED: GDSL esterase/lipase EXL3-like [Malus domestica]	GO:0005576,GO:0016042,GO:0016298	extracellular region|lipid catabolic process|lipase activity
MD08G1014400	34.3741	15.1031	53.645	3.55192	1.8286	0.00465997	0.984871	Up	0.481416	0.281528	2.15601	1.08591	PREDICTED: cytokinin riboside 5'-monophosphate phosphoribohydrolase LOG1-like [Malus domestica]	GO:0005634,GO:0009691,GO:0016787	nucleus|cytokinin biosynthetic process|hydrolase activity
MD08G1027900	813.031	574.564	1051.5	1.83008	0.871908	0.000362511	0.204243	Up	11.7671	13.8766	21.8096	24.118	PREDICTED: glucose-1-phosphate adenylyltransferase large subunit, chloroplastic/amyloplastic-like [Pyrus x bretschneideri]	GO:0005524,GO:0005978,GO:0008878,GO:0009501,GO:0009507,GO:0019252	ATP binding|glycogen biosynthetic process|glucose-1-phosphate adenylyltransferase activity|amyloplast|chloroplast|starch biosynthetic process	ko00520,ko00500	Amino sugar and nucleotide sugar metabolism|Starch and sucrose metabolism
MD08G1029900	212.926	167.995	257.857	1.53491	0.618159	0.0445495	1	Up	6.52146	4.27012	7.21764	8.85092	PREDICTED: tubby-like F-box protein 5 [Pyrus x bretschneideri]	GO:0035091	phosphatidylinositol binding
MD08G1030700	36.046	19.7835	52.3085	2.64405	1.40275	0.0183838	1	Up	0.528402	0.282308	0.849987	1.22958	PREDICTED: zinc-finger homeodomain protein 5-like [Malus domestica]	GO:0003677,GO:0005634,GO:0006351,GO:0006355,GO:0042803,GO:0046872	DNA binding|nucleus|transcription, DNA-templated|regulation of transcription, DNA-templated|protein homodimerization activity|metal ion binding
MD08G1040500	13.534	26.5708	0.497153	0.0187105	-5.74001	0.00311747	0.775957	Down	1.3589	0.456898	0.0379901	0	PREDICTED: protein NRT1/ PTR FAMILY 4.5-like [Pyrus x bretschneideri]	GO:0016021,GO:0022857	integral component of membrane|transmembrane transporter activity
MD08G1032900	147.842	191.908	103.775	0.540754	-0.886956	0.00906355	1	Down	4.60108	3.52493	2.45528	1.78435	PREDICTED: cytochrome P450 734A1-like [Malus domestica]	GO:0005506,GO:0008395,GO:0009741,GO:0010268,GO:0016021,GO:0016131,GO:0016705,GO:0020037,GO:0040008	iron ion binding|steroid hydroxylase activity|response to brassinosteroid|brassinosteroid homeostasis|integral component of membrane|brassinosteroid metabolic process|oxidoreductase activity, acting on paired donors, with incorporation or reduction of molecular oxygen|heme binding|regulation of growth
MD08G1045200	611.789	472.981	750.596	1.58695	0.666254	0.00834532	1	Up	23.4514	23.2339	37.4236	38.249	PREDICTED: uncharacterized protein LOC103440605 [Malus domestica]
MD08G1049400	111.586	149.211	73.9609	0.495678	-1.01252	0.0358427	1	Down	8.03504	7.76042	2.02872	5.83847	PREDICTED: protein GLUTAMINE DUMPER 5-like [Malus domestica]	GO:0006865,GO:0009615,GO:0016021,GO:0019048,GO:0032940,GO:0080143	amino acid transport|response to virus|integral component of membrane|modulation by virus of host morphology or physiology|secretion by cell|regulation of amino acid export
MD08G1050900	15.2444	23.9134	6.57541	0.274968	-1.86267	0.0467423	1	Down	0.563762	0.501243	0.0687987	0.227198	PREDICTED: aspartyl protease family protein At5g10770-like [Malus domestica]	GO:0004190,GO:0005886,GO:0006508,GO:0030163,GO:0031225	aspartic-type endopeptidase activity|plasma membrane|proteolysis|protein catabolic process|anchored component of membrane
MD08G1051100	126.134	206.011	46.2577	0.22454	-2.15495	3.49536e-06	0.00582237	Down	8.77194	5.2571	1.96681	1.37068	PREDICTED: aspartyl protease family protein At5g10770-like [Malus domestica]	GO:0004190,GO:0005886,GO:0006508,GO:0030163,GO:0031225	aspartic-type endopeptidase activity|plasma membrane|proteolysis|protein catabolic process|anchored component of membrane
MD08G1054800	182.37	226.632	138.109	0.609395	-0.714551	0.0263492	1	Down	27.2192	24.3576	16.6167	15.7236	hypothetical protein PRUPE_ppa012055mg [Prunus persica]	GO:0006221,GO:0007049,GO:0045747	pyrimidine nucleotide biosynthetic process|cell cycle|positive regulation of Notch signaling pathway
MD08G1055000	6.16807	11.4118	0.924355	0.0810001	-3.62593	0.0370599	1	Down	0.231386	0.659157	0	0.0403613	PREDICTED: probable folate-biopterin transporter 6 isoform X3 [Malus domestica]	GO:0016021	integral component of membrane
MD08G1056200	5.16997	9.87776	0.462178	0.0467897	-4.41766	0.0351442	1	Down	3.71773	1.40122	0	0.298557	PREDICTED: LOW QUALITY PROTEIN: uncharacterized protein LOC103440718 [Malus domestica]
MD08G1061900	289.883	357.117	222.65	0.623465	-0.68162	0.0182753	1	Down	7.71474	6.72214	4.07132	4.56204	PREDICTED: zinc transporter 4, chloroplastic-like [Malus domestica]	GO:0005385,GO:0005886,GO:0009535,GO:0016021	zinc ion transmembrane transporter activity|plasma membrane|chloroplast thylakoid membrane|integral component of membrane
MD08G1064300	168.475	114.33	222.62	1.94716	0.961371	0.00402101	0.904433	Up	2.43463	2.60345	5.65533	4.086	PREDICTED: protein IQ-DOMAIN 1-like [Malus domestica]	GO:0005516,GO:0005634,GO:0005737,GO:0005874,GO:0008017	calmodulin binding|nucleus|cytoplasm|microtubule|microtubule binding
MD08G1066400	330.998	412.591	249.406	0.604487	-0.726217	0.0096885	1	Down	8.84207	8.7599	5.06748	5.516	PREDICTED: aminopeptidase M1-like [Malus domestica]	GO:0004177,GO:0005783,GO:0005829,GO:0005886,GO:0008270,GO:0009926,GO:0010013,GO:0031090,GO:0042277,GO:0043171,GO:0070006	aminopeptidase activity|endoplasmic reticulum|cytosol|plasma membrane|zinc ion binding|auxin polar transport|N-1-naphthylphthalamic acid binding|organelle membrane|peptide binding|peptide catabolic process|metalloaminopeptidase activity
MD08G1082100	55.567	83.2359	27.898	0.335168	-1.57704	0.00178265	0.596219	Down	2.5479	1.59083	0.406163	1.10036	PREDICTED: aldehyde oxidase GLOX1-like [Malus domestica]	GO:0004031,GO:0005576,GO:0007275,GO:0102797,GO:0102798	aldehyde oxidase activity|extracellular region|multicellular organism development|geranial:oxygen oxidoreductase activity|heptaldehyde:oxygen oxidoreductase activity
MD08G1083200	108.963	79.4607	138.466	1.74257	0.801217	0.0349224	1	Up	6.72643	8.73138	12.3361	13.5546	PREDICTED: uncharacterized protein LOC103443121 [Malus domestica]
MD08G1084500	192.325	233.414	151.237	0.647934	-0.626081	0.0445312	1	Down	8.11953	6.84729	6.14584	3.5682	PREDICTED: probable strigolactone esterase DAD2 [Malus domestica]	GO:0005634,GO:0005737,GO:0016787,GO:1901601	nucleus|cytoplasm|hydrolase activity|strigolactone biosynthetic process
MD08G1092400	2450.44	1816.99	3083.89	1.69725	0.763202	0.0375712	1	Up	117.141	127.026	238.741	163.665	hypothetical protein PRUPE_ppa014020mg [Prunus persica]
MD08G1119100	254.335	312.768	195.901	0.626344	-0.674972	0.0238028	1	Down	25.9749	28.2179	14.6136	18.8574	PREDICTED: 60S ribosomal protein L37-3 [Malus domestica]	GO:0003723,GO:0003735,GO:0006412,GO:0019843,GO:0022625,GO:0046872	RNA binding|structural constituent of ribosome|translation|rRNA binding|cytosolic large ribosomal subunit|metal ion binding	ko03010	Ribosome
MD08G1207000	3974.65	2887.92	5061.38	1.7526	0.809501	0.0196344	1	Up	45.3562	42.5158	89.6432	63.1948	phosphoenolpyruvate carboxykinase [Malus domestica]	GO:0004612,GO:0005524,GO:0005634,GO:0005730,GO:0005829,GO:0006094,GO:0009817,GO:0016020,GO:0016036,GO:0046686	phosphoenolpyruvate carboxykinase (ATP) activity|ATP binding|nucleus|nucleolus|cytosol|gluconeogenesis|defense response to fungus, incompatible interaction|membrane|cellular response to phosphate starvation|response to cadmium ion	ko00710,ko00020,ko01200,ko00620,ko00010	Carbon fixation in photosynthetic organisms|Citrate cycle (TCA cycle)|Carbon metabolism|Pyruvate metabolism|Glycolysis / Gluconeogenesis
MD08G1248200	200.55	249.743	151.357	0.606049	-0.722493	0.032729	1	Down	6.82296	10.0957	5.64297	4.85499	PREDICTED: protein NRT1/ PTR FAMILY 4.3-like [Malus domestica]	GO:0005886,GO:0006857,GO:0009624,GO:0016021,GO:0022857	plasma membrane|oligopeptide transport|response to nematode|integral component of membrane|transmembrane transporter activity
MD09G1003900	143.144	198.36	87.9286	0.443279	-1.17371	0.00264881	0.717488	Down	4.67162	5.93859	2.84623	1.75182	PREDICTED: short-chain dehydrogenase reductase 2a-like [Malus domestica]	GO:0016491	oxidoreductase activity
MD09G1011900	151.356	189.896	112.816	0.594094	-0.751237	0.0398475	1	Down	5.11555	3.20946	2.50086	2.69579	PREDICTED: F-box/kelch-repeat protein At3g27150-like [Malus domestica]	GO:0005634,GO:0005737,GO:0019005,GO:0030162,GO:0031625,GO:0042787,GO:0043161	nucleus|cytoplasm|SCF ubiquitin ligase complex|regulation of proteolysis|ubiquitin protein ligase binding|protein ubiquitination involved in ubiquitin-dependent protein catabolic process|proteasome-mediated ubiquitin-dependent protein catabolic process
MD09G1015800	409.713	241.685	577.742	2.39047	1.2573	3.71836e-06	0.00593574	Up	5.63287	5.49858	11.8344	13.0041	PREDICTED: uncharacterized protein LOC103442155 [Malus domestica]
MD09G1016300	100.141	64.0141	136.267	2.12871	1.08998	0.00532356	1	Up	2.38469	1.35997	3.86517	4.36652	PREDICTED: lysine histidine transporter 1 [Malus domestica]	GO:0005886,GO:0015171,GO:0015293,GO:0016021,GO:0043090,GO:0080167	plasma membrane|amino acid transmembrane transporter activity|symporter activity|integral component of membrane|amino acid import|response to karrikin
MD09G1038100	868.172	509.439	1226.91	2.40835	1.26804	1.5845e-05	0.0189704	Up	18.6638	13.0928	31.3978	38.9272	PREDICTED: gibberellin-regulated protein 14-like isoform X1 [Malus domestica]	GO:0005576,GO:0005886,GO:0009651,GO:0009737,GO:0009739,GO:0009740,GO:2000377	extracellular region|plasma membrane|response to salt stress|response to abscisic acid|response to gibberellin|gibberellic acid mediated signaling pathway|regulation of reactive oxygen species metabolic process
MD09G1075000	5523.82	6694.14	4353.51	0.650347	-0.620719	0.00460455	0.980054	Down	187.287	176.137	123.761	99.2569	PREDICTED: collectin-12-like isoform X1 [Malus domestica]
MD09G1089200	49.5194	66.554	32.4848	0.488097	-1.03476	0.0499983	1	Down	3.33128	3.0372	0.870116	2.27052	PREDICTED: (R,S)-reticuline 7-O-methyltransferase-like [Malus domestica]	GO:0008171,GO:0046983	O-methyltransferase activity|protein dimerization activity
MD09G1097700	7.03693	1.5676	12.5063	7.97797	2.99602	0.0499144	1	Up	0.144297	0	0.827799	0.77036	PREDICTED: protein ODORANT1-like [Pyrus x bretschneideri]	GO:0000981,GO:0001135,GO:0003700,GO:0005634,GO:0006351,GO:0006355,GO:0006357,GO:0006952,GO:0006970,GO:0009611,GO:0009651,GO:0009737,GO:0030154,GO:0043565,GO:0044212	RNA polymerase II transcription factor activity, sequence-specific DNA binding|transcription factor activity, RNA polymerase II transcription factor recruiting|DNA binding transcription factor activity|nucleus|transcription, DNA-templated|regulation of transcription, DNA-templated|regulation of transcription from RNA polymerase II promoter|defense response|response to osmotic stress|response to w…
MD09G1119300	1187.18	1577.16	797.211	0.505473	-0.984294	3.1968e-05	0.0325978	Down	58.9486	47.2573	25.2152	25.5224	PREDICTED: zinc metalloprotease ZmpB-like [Malus domestica]
MD09G1121700	396.031	484.717	307.345	0.634071	-0.657283	0.039872	1	Down	12.2514	9.43642	5.51383	8.00276	PREDICTED: scarecrow-like transcription factor PAT1 [Malus domestica]	GO:0003700,GO:0004871,GO:0005634,GO:0005737,GO:0006351,GO:0006355,GO:0009640,GO:0043565	DNA binding transcription factor activity|signal transducer activity|nucleus|cytoplasm|transcription, DNA-templated|regulation of transcription, DNA-templated|photomorphogenesis|sequence-specific DNA binding
MD09G1130900	7.71588	13.5131	1.91866	0.141985	-2.81619	0.0463002	1	Down	0.429065	0.421231	0.0638141	0.0617419	PREDICTED: receptor-like protein 12 [Malus domestica]	GO:0002237,GO:0002238,GO:0002240,GO:0005886,GO:0009620,GO:0010204,GO:0016021,GO:0032491,GO:0050832	response to molecule of bacterial origin|response to molecule of fungal origin|response to molecule of oomycetes origin|plasma membrane|response to fungus|defense response signaling pathway, resistance gene-independent|integral component of membrane|detection of molecule of fungal origin|defense response to fungus
MD09G1135800	9.54755	17.1764	1.91866	0.111703	-3.16226	0.014135	1	Down	2.15662	1.04062	0	0.0918094	PREDICTED: rhodanese-like domain-containing protein 19, mitochondrial [Malus domestica]	GO:0005739,GO:0008794,GO:0030611,GO:0071722	mitochondrion|arsenate reductase (glutaredoxin) activity|arsenate reductase activity|detoxification of arsenic-containing substance
MD09G1139200	358.672	438.156	279.188	0.637188	-0.65021	0.018942	1	Down	14.2492	12.6265	7.70766	9.55843	PREDICTED: gamma aminobutyrate transaminase 3, chloroplastic isoform X1 [Malus domestica]	GO:0009507,GO:0030170,GO:0034387,GO:0102351	chloroplast|pyridoxal phosphate binding|4-aminobutyrate:pyruvate transaminase activity|gamma-aminobutyrate transaminase (glyoxylate dependent) activity	ko00250,ko00650	Alanine, aspartate and glutamate metabolism|Butanoate metabolism
MD09G1140300	110.562	146.149	74.9752	0.513005	-0.962955	0.0112364	1	Down	6.07003	4.72426	2.51267	2.85648	PREDICTED: LOW QUALITY PROTEIN: zinc transporter 8-like [Malus domestica]	GO:0005385,GO:0005886,GO:0016021,GO:0071577	zinc ion transmembrane transporter activity|plasma membrane|integral component of membrane|zinc II ion transmembrane transport
MD09G1154000	500.723	345.99	655.455	1.89443	0.921765	0.000394827	0.214985	Up	13.6191	8.82089	21.1367	20.2068	PREDICTED: protodermal factor 1-like [Malus domestica]	GO:0005576	extracellular region
MD09G1155200	109.82	80.0056	139.635	1.74532	0.803488	0.0343028	1	Up	2.27863	2.23365	4.0266	3.98724	agamous-like MADS-box protein AGL1 [Malus domestica]	GO:0000977,GO:0003700,GO:0005634,GO:0006351,GO:0009908,GO:0040008,GO:0045944,GO:0046983	RNA polymerase II regulatory region sequence-specific DNA binding|DNA binding transcription factor activity|nucleus|transcription, DNA-templated|flower development|regulation of growth|positive regulation of transcription from RNA polymerase II promoter|protein dimerization activity
MD09G1186900	711.017	523.753	898.28	1.71508	0.77828	0.00185418	0.60201	Up	28.6392	30.6741	59.5243	44.3687	PREDICTED: solute carrier family 25 member 44-like [Malus domestica]	GO:0005743,GO:0016021,GO:0055085	mitochondrial inner membrane|integral component of membrane|transmembrane transport
MD09G1233300	326.428	428.082	224.773	0.52507	-0.929419	0.00353522	0.841251	Down	13.1602	14.7366	5.05236	8.87984	PREDICTED: protein trichome birefringence-like 43 [Malus domestica]	GO:0005794,GO:0016021,GO:0016413,GO:0071554	Golgi apparatus|integral component of membrane|O-acetyltransferase activity|cell wall organization or biogenesis
MD09G1255700	3152.23	3879.96	2424.49	0.624876	-0.678358	0.00605135	1	Down	1217.65	1509.88	967.425	727.635	PREDICTED: non-specific lipid-transfer protein 2-like [Pyrus x bretschneideri]	GO:0006869,GO:0008289	lipid transport|lipid binding
MD09G1265200	220.982	271.195	170.768	0.629688	-0.667292	0.0296062	1	Down	12.8244	13.901	8.47592	9.08026	PREDICTED: uncharacterized protein LOC103959464 [Pyrus x bretschneideri]
MD09G1267600	266.976	133.147	400.805	3.01024	1.58988	1.07047e-07	0.000401343	Up	1.67284	1.18177	3.74154	4.31529	PREDICTED: embryonic protein DC-8-like isoform X1 [Malus domestica]	GO:0005829	cytosol
MD09G1270000	1659.21	1112.18	2206.24	1.9837	0.988195	0.00589206	1	Up	32.8204	32.0115	79.5591	54.1548	PREDICTED: aspartic proteinase PCS1-like [Pyrus x bretschneideri]	GO:0004190,GO:0005783,GO:0008233,GO:0012501,GO:0030163	aspartic-type endopeptidase activity|endoplasmic reticulum|peptidase activity|programmed cell death|protein catabolic process
MD09G1278700	30.0178	50.5122	9.52335	0.188536	-2.40709	0.0152779	1	Down	5.0213	2.18382	0.589459	0.641131	PREDICTED: probable ADP-ribosylation factor GTPase-activating protein AGD11 [Pyrus x bretschneideri]	GO:0005096,GO:0005543,GO:0005634,GO:0005829,GO:0005886,GO:0006952,GO:0009651,GO:0009738,GO:0009789,GO:0043547,GO:0046872,GO:1901002,GO:1902479	GTPase activator activity|phospholipid binding|nucleus|cytosol|plasma membrane|defense response|response to salt stress|abscisic acid-activated signaling pathway|positive regulation of abscisic acid-activated signaling pathway|positive regulation of GTPase activity|metal ion binding|positive regulation of response to salt stress|positive regulation of defense response to bacterium, incompatible i…
MD09G1283100	1525.43	2179.86	871.004	0.399569	-1.32348	0.00183013	0.601291	Down	34.7654	23.229	12.6533	9.54679	PREDICTED: probable acyl-activating enzyme 6 [Malus domestica]	GO:0006631,GO:0016874	fatty acid metabolic process|ligase activity
MD09G1284800	84.2871	111.302	57.2725	0.51457	-0.958559	0.020542	1	Down	4.40618	3.33856	2.21628	1.7234	PREDICTED: 7-deoxyloganetin glucosyltransferase-like [Malus domestica]	GO:0035251,GO:1900994	UDP-glucosyltransferase activity|(-)-secologanin biosynthetic process
MD09G1285300	113.518	81.0003	146.036	1.8029	0.850321	0.0231926	1	Up	2.85541	4.6059	4.6494	5.72221	PREDICTED: transcription factor UPBEAT1 [Malus domestica]	GO:0003677,GO:0003700,GO:0005634,GO:0006351,GO:0006355,GO:0030154,GO:0046983,GO:2000280	DNA binding|DNA binding transcription factor activity|nucleus|transcription, DNA-templated|regulation of transcription, DNA-templated|cell differentiation|protein dimerization activity|regulation of root development
MD10G1003000	569.391	372.557	766.225	2.05666	1.04031	5.14521e-05	0.0492808	Up	12.0241	13.0933	26.2852	25.9307	PREDICTED: uncharacterized protein SLP1 [Malus domestica]	GO:0030176,GO:0034975	integral component of endoplasmic reticulum membrane|protein folding in endoplasmic reticulum
MD10G1029000	233.699	51.4957	415.902	8.07644	3.01372	0.0127365	1	Up	4.26465	2.83793	41.8221	17.4349	PREDICTED: abscisic stress-ripening protein 3-like [Malus domestica]
MD10G1030000	85.2031	144.182	26.2242	0.181883	-2.45892	0.00112951	0.470367	Down	11.1102	6.62355	1.15288	1.9937	PREDICTED: anthranilate N-methyltransferase-like [Malus domestica]	GO:0008171,GO:0030774,GO:0046983	O-methyltransferase activity|anthranilate N-methyltransferase activity|protein dimerization activity
MD10G1033700	99.8879	138.266	61.5096	0.444863	-1.16857	0.00311051	0.775957	Down	0.912384	2.48027	0.749707	0.912468	hypothetical protein PRUPE_ppa022080mg [Prunus persica]
MD10G1053100	378.157	539.027	217.286	0.403107	-1.31076	0.00306013	0.775957	Down	24.1977	16.8452	7.87127	9.04372	PREDICTED: flavonol synthase/flavanone 3-hydroxylase-like [Pyrus x bretschneideri]	GO:0002229,GO:0002239,GO:0009617,GO:0009620,GO:0009751,GO:0010150,GO:0046244,GO:0046872,GO:0051213	defense response to oomycetes|response to oomycetes|response to bacterium|response to fungus|response to salicylic acid|leaf senescence|salicylic acid catabolic process|metal ion binding|dioxygenase activity
MD10G1057100	122.689	157.538	87.8387	0.55757	-0.842775	0.0214329	1	Down	33.7559	28.756	15.9054	18.6627
MD10G1069000	37.7825	7.24271	68.3223	9.43326	3.23776	8.95318e-07	0.00214384	Up	0.0477226	0.593428	3.06416	2.46275	late embryogenesis abundant protein [Malus domestica]
MD10G1071000	149.607	200.578	98.6361	0.491758	-1.02398	0.00285098	0.746601	Down	11.6379	11.5673	5.46284	4.9802	PREDICTED: salicylate carboxymethyltransferase-like [Malus domestica]	GO:0008168,GO:0046872	methyltransferase activity|metal ion binding	ko00592	alpha-Linolenic acid metabolism
MD10G1081500	24.6372	41.6348	7.63967	0.183493	-2.44621	0.00115568	0.47609	Down	16.9353	8.91326	2.11836	2.61827	PREDICTED: putative lipid-transfer protein DIR1 [Pyrus x bretschneideri]	GO:0005504,GO:0005783,GO:0006869,GO:0008270,GO:0009506,GO:0009627,GO:0009862,GO:0043621,GO:0048046	fatty acid binding|endoplasmic reticulum|lipid transport|zinc ion binding|plasmodesma|systemic acquired resistance|systemic acquired resistance, salicylic acid mediated signaling pathway|protein self-association|apoplast
MD10G1121800	109.286	79.511	139.06	1.74895	0.806485	0.0347121	1	Up	1.6608	1.78298	3.24833	2.3331	PREDICTED: thaumatin-like protein 1b isoform X1 [Malus domestica]	GO:0005576	extracellular region
MD10G1122400	474.333	613.337	335.328	0.546728	-0.871106	0.00267422	0.717488	Down	13.2008	11.9054	5.004	8.57614	PREDICTED: protein NUCLEAR FUSION DEFECTIVE 4-like [Malus domestica]	GO:0000741,GO:0009651,GO:0010197,GO:0016021	karyogamy|response to salt stress|polar nucleus fusion|integral component of membrane
MD10G1125200	606.475	429.891	783.058	1.82153	0.86515	0.0153048	1	Up	17.4238	15.3393	23.9075	34.3426	PREDICTED: probable aquaporin PIP2-8 [Malus domestica]	GO:0003729,GO:0005634,GO:0005773,GO:0005886,GO:0005887,GO:0009506,GO:0009737,GO:0015250,GO:0016020,GO:0034220,GO:0046658	mRNA binding|nucleus|vacuole|plasma membrane|integral component of plasma membrane|plasmodesma|response to abscisic acid|water channel activity|membrane|ion transmembrane transport|anchored component of plasma membrane
MD10G1158500	27.1237	12.9962	41.2512	3.1741	1.66635	0.01613	1	Up	0.196265	0.203756	0.724608	0.748116	PREDICTED: ninja-family protein 1-like [Malus domestica]	GO:0005634,GO:0007165	nucleus|signal transduction
MD10G1176000	238.286	292.462	184.109	0.629513	-0.667691	0.0282896	1	Down	22.8213	25.9184	12.469	19.4633	PREDICTED: photosystem II reaction center PSB28 protein, chloroplastic-like [Malus domestica]	GO:0009535,GO:0009654,GO:0015979	chloroplast thylakoid membrane|photosystem II oxygen evolving complex|photosynthesis	ko00195	Photosynthesis
MD10G1181000	11.0596	18.744	3.37514	0.180065	-2.47341	0.0284404	1	Down	0.296769	0.170154	0.0800988	0.050237	PREDICTED: protein SCARECROW-like [Pyrus x bretschneideri]	GO:0003700,GO:0005634,GO:0006351,GO:0008356,GO:0009630,GO:0009956,GO:0043565,GO:0048366,GO:0051457,GO:0090610	DNA binding transcription factor activity|nucleus|transcription, DNA-templated|asymmetric cell division|gravitropism|radial pattern formation|sequence-specific DNA binding|leaf development|maintenance of protein location in nucleus|bundle sheath cell fate specification
MD10G1208800	681.602	504.9	858.303	1.69995	0.765489	0.00431377	0.933725	Up	21.7288	17.6208	38.8416	29.4494	PREDICTED: nuclear transcription factor Y subunit C-2 [Malus domestica]	GO:0003677,GO:0003700,GO:0005634,GO:0005737,GO:0006351,GO:0006355,GO:0016602,GO:0045893,GO:0046982	DNA binding|DNA binding transcription factor activity|nucleus|cytoplasm|transcription, DNA-templated|regulation of transcription, DNA-templated|CCAAT-binding factor complex|positive regulation of transcription, DNA-templated|protein heterodimerization activity
MD10G1218200	13.2136	4.18027	22.247	5.3219	2.41194	0.0221233	1	Up	0.412081	0	0.71997	1.44	PREDICTED: peroxidase 7-like [Malus domestica]	GO:0004601,GO:0005576,GO:0006979,GO:0009505,GO:0009506,GO:0009664,GO:0020037,GO:0042744,GO:0046872	peroxidase activity|extracellular region|response to oxidative stress|plant-type cell wall|plasmodesma|plant-type cell wall organization|heme binding|hydrogen peroxide catabolic process|metal ion binding	ko00940	Phenylpropanoid biosynthesis
MD10G1225600	27.7987	11.4957	44.1017	3.83636	1.93974	0.0396412	1	Up	0.959264	0	1.35726	2.44548	PREDICTED: peroxidase 7-like [Malus domestica]	GO:0004601,GO:0005576,GO:0006979,GO:0009505,GO:0009506,GO:0009664,GO:0020037,GO:0042744,GO:0046872	peroxidase activity|extracellular region|response to oxidative stress|plant-type cell wall|plasmodesma|plant-type cell wall organization|heme binding|hydrogen peroxide catabolic process|metal ion binding	ko00940	Phenylpropanoid biosynthesis
MD10G1244000	1152.61	1853.67	451.545	0.243595	-2.03745	0.040129	1	Down	93.4296	38.3258	15.4277	16.2903	PREDICTED: flavin-dependent oxidoreductase FOX5-like [Malus domestica]	GO:0005576,GO:0005618,GO:0016614,GO:0050660	extracellular region|cell wall|oxidoreductase activity, acting on CH-OH group of donors|flavin adenine dinucleotide binding
MD10G1258100	128.483	96.1985	160.768	1.67121	0.740892	0.0404646	1	Up	7.98115	7.06165	13.9263	10.3598	PREDICTED: uncharacterized protein LOC103435024 [Malus domestica]
MD10G1261000	9.48999	16.137	2.84302	0.17618	-2.50488	0.043288	1	Down	0.28331	0.183316	0	0.0595781	PREDICTED: 9-cis-epoxycarotenoid dioxygenase NCED1, chloroplastic-like [Malus domestica]	GO:0006970,GO:0009414,GO:0009535,GO:0009570,GO:0009688,GO:0042538,GO:0045549,GO:0046872	response to osmotic stress|response to water deprivation|chloroplast thylakoid membrane|chloroplast stroma|abscisic acid biosynthetic process|hyperosmotic salinity response|9-cis-epoxycarotenoid dioxygenase activity|metal ion binding	ko00906	Carotenoid biosynthesis
MD10G1277000	859.36	590.156	1128.56	1.91232	0.935321	0.017009	1	Up	13.1205	14.5515	27.8383	20.9353	PREDICTED: uncharacterized protein LOC103429684 [Malus domestica]
MD10G1286100	141.392	92.5072	190.277	2.05689	1.04047	0.00286465	0.746601	Up	3.35714	3.2718	6.68912	7.45902	PREDICTED: GDSL esterase/lipase At5g45950-like [Malus domestica]	GO:0005576,GO:0016042,GO:0016788	extracellular region|lipid catabolic process|hydrolase activity, acting on ester bonds
MD10G1286300	297.775	205.354	390.195	1.90011	0.926083	0.00128072	0.500681	Up	17.4995	14.9209	36.989	29.8184	PREDICTED: pathogenesis-related genes transcriptional activator PTI5-like [Malus domestica]	GO:0003677,GO:0003700,GO:0005634,GO:0006351,GO:0006952	DNA binding|DNA binding transcription factor activity|nucleus|transcription, DNA-templated|defense response
MD10G1293000	527.408	390.908	663.909	1.69838	0.764157	0.021363	1	Up	10.4651	9.82978	18.017	13.7434	PREDICTED: VQ motif-containing protein 4-like isoform X3 [Malus domestica]	GO:0005634,GO:0006952,GO:0043433,GO:0051245	nucleus|defense response|negative regulation of DNA binding transcription factor activity|negative regulation of cellular defense response
MD10G1293400	1079.04	855.877	1302.2	1.52148	0.605473	0.0106733	1	Up	18.6879	18.6545	27.6346	27.7059	PREDICTED: serine/threonine-protein kinase HT1-like [Malus domestica]	GO:0004672,GO:0004674,GO:0004871,GO:0005524,GO:0005737,GO:0035556	protein kinase activity|protein serine/threonine kinase activity|signal transducer activity|ATP binding|cytoplasm|intracellular signal transduction
MD10G1298500	240.646	170.923	310.368	1.81584	0.860637	0.00424063	0.923108	Up	3.77901	4.05959	7.13517	6.78997	PREDICTED: polyphenol oxidase, chloroplastic-like [Malus domestica]	GO:0004097,GO:0009543,GO:0046148,GO:0046872	catechol oxidase activity|chloroplast thylakoid lumen|pigment biosynthetic process|metal ion binding	ko00950,ko00350	Isoquinoline alkaloid biosynthesis|Tyrosine metabolism
MD10G1304600	325.091	230.189	419.992	1.82455	0.86754	0.00200606	0.62855	Up	6.78189	7.69041	12.045	13.2093	PREDICTED: LOW QUALITY PROTEIN: protein ODORANT1-like [Malus domestica]	GO:0000981,GO:0001135,GO:0003700,GO:0005634,GO:0006351,GO:0006355,GO:0006357,GO:0006952,GO:0006970,GO:0009611,GO:0009651,GO:0009737,GO:0030154,GO:0043565,GO:0044212	RNA polymerase II transcription factor activity, sequence-specific DNA binding|transcription factor activity, RNA polymerase II transcription factor recruiting|DNA binding transcription factor activity|nucleus|transcription, DNA-templated|regulation of transcription, DNA-templated|regulation of transcription from RNA polymerase II promoter|defense response|response to osmotic stress|response to w…
MD10G1309100	1158.13	1686.53	629.725	0.373385	-1.42126	0.0304267	1	Down	133.042	71.2764	30.8102	45.4291	PREDICTED: NAD(P)H dehydrogenase (quinone) FQR1-like [Malus domestica]	GO:0003955,GO:0005886,GO:0010181,GO:0055114,GO:0071365	NAD(P)H dehydrogenase (quinone) activity|plasma membrane|FMN binding|oxidation-reduction process|cellular response to auxin stimulus	ko00130	Ubiquinone and other terpenoid-quinone biosynthesis
MD10G1314300	126.872	162.04	91.7035	0.565932	-0.821299	0.0218476	1	Down	4.53817	6.42933	3.0675	3.05738	PREDICTED: uncharacterized protein LOC103948127 isoform X1 [Pyrus x bretschneideri]
MD10G1325100	8.09809	0	16.1962	Inf	Inf	0.0391024	1	Up	0	0	2.64745	0.68767	PREDICTED: keratin-associated protein 5-11-like [Pyrus x bretschneideri]
MD10G1328800	4.33447	0	8.66895	Inf	Inf	0.0258493	1	Up	0	0	0.554944	0.421401	PREDICTED: uncharacterized protein LOC103446889 [Malus domestica]
MD10G1332400	1863.66	2405.4	1321.92	0.549563	-0.863642	0.0349609	1	Down	77.6283	94.3395	29.5783	62.0266	PREDICTED: major latex allergen Hev b 5-like [Malus domestica]
MD10G1333000	766.996	575.474	958.518	1.66561	0.736054	0.00282052	0.74524	Up	10.6263	12.8865	21.1602	19.9523	malate transporter [Malus domestica]	GO:0005773,GO:0005774,GO:0006814,GO:0015140,GO:0015743,GO:0016021,GO:0051453	vacuole|vacuolar membrane|sodium ion transport|malate transmembrane transporter activity|malate transport|integral component of membrane|regulation of intracellular pH
MD10G1337700	1229.65	926.069	1533.24	1.65564	0.727392	0.0394404	1	Up	26.6642	39.341	52.5154	41.3615	PREDICTED: uncharacterized protein LOC103446809 [Malus domestica]
MD10G1341100	323.861	389.43	258.292	0.663258	-0.592359	0.0362016	1	Down	11.5217	10.3038	6.59988	7.6762	PREDICTED: glucan endo-1,3-beta-glucosidase 6 [Malus domestica]	GO:0004553,GO:0005886,GO:0005975,GO:0006952,GO:0009506,GO:0030247,GO:0031225,GO:0042973,GO:0046658	hydrolase activity, hydrolyzing O-glycosyl compounds|plasma membrane|carbohydrate metabolic process|defense response|plasmodesma|polysaccharide binding|anchored component of membrane|glucan endo-1,3-beta-D-glucosidase activity|anchored component of plasma membrane
MD11G1015400	39.1142	67.1437	11.0848	0.16509	-2.59868	0.000659293	0.319732	Down	4.90058	2.99165	0.819164	0.688262	PREDICTED: peroxidase N-like [Malus domestica]	GO:0004601,GO:0005576,GO:0006979,GO:0020037,GO:0042744,GO:0046872	peroxidase activity|extracellular region|response to oxidative stress|heme binding|hydrogen peroxide catabolic process|metal ion binding	ko00940	Phenylpropanoid biosynthesis
MD11G1053900	4.68601	9.37202	0	0	#NAME?	0.0161641	1	Down	0.246359	0.0408035	0	0	PREDICTED: taxadiene 5-alpha hydroxylase-like [Pyrus x bretschneideri]	GO:0004497,GO:0005506,GO:0016021,GO:0020037,GO:0042617,GO:0050604	monooxygenase activity|iron ion binding|integral component of membrane|heme binding|paclitaxel biosynthetic process|taxadiene 5-alpha-hydroxylase activity	ko00830	Retinol metabolism
MD11G1061000	44.7083	9.4	80.0166	8.51241	3.08957	2.77843e-07	0.000818824	Up	0.922955	0.0682175	4.57875	3.99818	PREDICTED: peroxidase P7-like [Malus domestica]	GO:0004601,GO:0005576,GO:0006979,GO:0020037,GO:0042744,GO:0046872	peroxidase activity|extracellular region|response to oxidative stress|heme binding|hydrogen peroxide catabolic process|metal ion binding	ko00940	Phenylpropanoid biosynthesis
MD11G1076200	403.767	490.275	317.259	0.647103	-0.627932	0.0194887	1	Down	16.057	13.6161	9.0678	9.43	PREDICTED: UDP-glycosyltransferase 71K1 isoform X1 [Malus domestica]	GO:0008152,GO:0035251	metabolic process|UDP-glucosyltransferase activity
MD11G1076800	842.729	1017.52	667.939	0.656438	-0.607268	0.0488123	1	Down	19.5809	13.4152	11.1904	10.2775	PREDICTED: UDP-glycosyltransferase 71K1-like [Malus domestica]	GO:0008152,GO:0035251	metabolic process|UDP-glucosyltransferase activity
MD11G1093100	618.436	319.449	917.422	2.87189	1.522	0.000899389	0.395342	Up	5.16715	6.03325	19.3297	12.68	PREDICTED: probable protein phosphatase 2C 24 [Malus domestica]	GO:0004722,GO:0046872	protein serine/threonine phosphatase activity|metal ion binding	ko04075	Plant hormone signal transduction
MD11G1107600	278.485	211.024	345.946	1.63937	0.713143	0.0147804	1	Up	3.51595	3.22981	6.16279	4.72659	PREDICTED: glucan endo-1,3-beta-glucosidase-like [Pyrus x bretschneideri]	GO:0005975,GO:0006952,GO:0042973	carbohydrate metabolic process|defense response|glucan endo-1,3-beta-D-glucosidase activity
MD11G1114000	111.969	78.4772	145.461	1.85355	0.890287	0.0183661	1	Up	11.0702	11.1847	20.3581	19.1726	PREDICTED: transcription factor MYB59 isoform X1 [Malus domestica]	GO:0000981,GO:0001135,GO:0005634,GO:0006351,GO:0006357,GO:0030154,GO:0043565,GO:0044212	RNA polymerase II transcription factor activity, sequence-specific DNA binding|transcription factor activity, RNA polymerase II transcription factor recruiting|nucleus|transcription, DNA-templated|regulation of transcription from RNA polymerase II promoter|cell differentiation|sequence-specific DNA binding|transcription regulatory region DNA binding
MD11G1119000	61.9023	31.1617	92.6428	2.97297	1.57191	0.00261238	0.717488	Up	0.761113	0.791975	1.96081	3.05272	PREDICTED: laccase-17-like [Malus domestica]	GO:0005507,GO:0009698,GO:0009809,GO:0016491,GO:0016722,GO:0046274,GO:0048046,GO:0052716	copper ion binding|phenylpropanoid metabolic process|lignin biosynthetic process|oxidoreductase activity|oxidoreductase activity, oxidizing metal ions|lignin catabolic process|apoplast|hydroquinone:oxygen oxidoreductase activity
MD11G1123600	163.483	199.494	127.471	0.638971	-0.646178	0.0477939	1	Down	3.68958	3.3158	2.99994	2.56153	PREDICTED: tetraspanin-3-like [Pyrus x bretschneideri]	GO:0016021	integral component of membrane
MD11G1141700	15.771	29.1611	2.38084	0.0816443	-3.6145	0.00254547	0.717074	Down	1.13358	0.510561	0.0553715	0.0765367	PREDICTED: high affinity nitrate transporter 2.4-like [Malus domestica]	GO:0005886,GO:0009705,GO:0015112,GO:0015706,GO:0016021,GO:0042128,GO:0071249	plasma membrane|plant-type vacuole membrane|nitrate transmembrane transporter activity|nitrate transport|integral component of membrane|nitrate assimilation|cellular response to nitrate	ko00910	Nitrogen metabolism
MD11G1148200	274.674	345.031	204.317	0.592171	-0.755915	0.00979036	1	Down	18.1547	18.0567	10.1702	11.2926	PREDICTED: superoxide dismutase [Cu-Zn], chloroplastic isoform X1 [Malus domestica]	GO:0004784,GO:0009507,GO:0046872	superoxide dismutase activity|chloroplast|metal ion binding	ko04146	Peroxisome
MD11G1156600	102.653	135.519	69.7863	0.514955	-0.957482	0.0136202	1	Down	9.61432	13.7485	7.6784	7.56841	PREDICTED: histone deacetylase HDT1 [Malus domestica]	GO:0003676,GO:0004407,GO:0005730,GO:0006351,GO:0006355,GO:0009294,GO:0009944,GO:0010162,GO:0046872,GO:0048364	nucleic acid binding|histone deacetylase activity|nucleolus|transcription, DNA-templated|regulation of transcription, DNA-templated|DNA mediated transformation|polarity specification of adaxial/abaxial axis|seed dormancy process|metal ion binding|root development
MD11G1157200	273.89	414.545	133.234	0.321399	-1.63756	1.6775e-06	0.0037805	Down	9.74794	6.99879	2.681	2.23368	PREDICTED: beta-amyrin 28-oxidase-like isoform X2 [Malus domestica]	GO:0004497,GO:0005506,GO:0016021,GO:0016705,GO:0020037	monooxygenase activity|iron ion binding|integral component of membrane|oxidoreductase activity, acting on paired donors, with incorporation or reduction of molecular oxygen|heme binding
MD11G1160200	361.483	462.846	260.121	0.562003	-0.831349	0.00280729	0.74524	Down	39.3101	47.176	16.8715	29.4063	PREDICTED: MLP-like protein 423 [Malus domestica]	GO:0006952,GO:0009607,GO:0016020	defense response|response to biotic stimulus|membrane
MD11G1167600	102.414	67.5655	137.262	2.03153	1.02257	0.0084327	1	Up	5.91473	5.09398	11.2087	12.9455	PREDICTED: uncharacterized protein LOC103453370 [Malus domestica]
MD11G1173900	2783.88	2175.63	3392.12	1.55914	0.640754	0.0287616	1	Up	39.4219	47.4569	58.6123	75.2077	PREDICTED: protein FAF-like, chloroplastic [Malus domestica]	GO:0009507	chloroplast
MD11G1189200	33.7728	58.3446	9.20108	0.157702	-2.66473	0.0288569	1	Down	1.68536	0.663753	0.203732	0.150071	PREDICTED: zinc finger CCCH domain-containing protein 55 [Malus domestica]	GO:0003677,GO:0003723,GO:0046872	DNA binding|RNA binding|metal ion binding
MD11G1189300	126.595	91.5797	161.61	1.76469	0.819415	0.0217473	1	Up	2.34108	1.66502	3.02949	3.97169	PREDICTED: zinc finger CCCH domain-containing protein 53-like [Pyrus x bretschneideri]	GO:0003677,GO:0003723,GO:0046872	DNA binding|RNA binding|metal ion binding
MD11G1197600	141.318	175.654	106.983	0.609056	-0.715354	0.0389205	1	Down	4.85237	4.85347	3.02203	2.83009	PREDICTED: polyadenylate-binding protein RBP47B' [Malus domestica]	GO:0003729,GO:0005634,GO:0006397,GO:0008143,GO:0010494,GO:0034605	mRNA binding|nucleus|mRNA processing|poly(A) binding|cytoplasmic stress granule|cellular response to heat
MD11G1203600	793.647	968.939	618.356	0.638178	-0.647968	0.00797814	1	Down	11.3569	12.7992	7.41317	7.94547	PREDICTED: ABC transporter C family member 3-like [Malus domestica]	GO:0000325,GO:0005524,GO:0005773,GO:0005774,GO:0008559,GO:0009506,GO:0010290,GO:0015431,GO:0016021,GO:0042626,GO:0048046	plant-type vacuole|ATP binding|vacuole|vacuolar membrane|xenobiotic transmembrane transporting ATPase activity|plasmodesma|chlorophyll catabolite transmembrane transporter activity|glutathione S-conjugate-exporting ATPase activity|integral component of membrane|ATPase activity, coupled to transmembrane movement of substances|apoplast
MD11G1207300	242.653	328.702	156.603	0.476429	-1.06967	0.000805834	0.371686	Down	35.7664	28.152	13.109	17.8247	PREDICTED: putative lipid-transfer protein DIR1 [Pyrus x bretschneideri]	GO:0005504,GO:0005783,GO:0006869,GO:0008270,GO:0009506,GO:0009627,GO:0009862,GO:0043621,GO:0048046	fatty acid binding|endoplasmic reticulum|lipid transport|zinc ion binding|plasmodesma|systemic acquired resistance|systemic acquired resistance, salicylic acid mediated signaling pathway|protein self-association|apoplast
MD11G1220200	64.7776	90.4674	39.0877	0.432064	-1.21068	0.00936628	1	Down	2.78484	2.57344	0.998302	1.26418	PREDICTED: cytochrome P450 CYP736A12-like [Malus domestica]	GO:0004497,GO:0005506,GO:0016021,GO:0016705,GO:0020037	monooxygenase activity|iron ion binding|integral component of membrane|oxidoreductase activity, acting on paired donors, with incorporation or reduction of molecular oxygen|heme binding
MD11G1220400	1392.71	2211.92	573.492	0.259273	-1.94746	0.0215621	1	Down	92.7001	44.1577	16.9718	18.6447	PREDICTED: cytochrome P450 CYP736A12-like [Malus domestica]	GO:0004497,GO:0005506,GO:0016021,GO:0016705,GO:0020037	monooxygenase activity|iron ion binding|integral component of membrane|oxidoreductase activity, acting on paired donors, with incorporation or reduction of molecular oxygen|heme binding
MD11G1220600	318.473	415.053	221.893	0.534613	-0.903433	0.00135913	0.510499	Down	11.9221	14.4672	7.26969	7.2725	cytochrome P450 736A163 [Malus domestica]	GO:0004497,GO:0005506,GO:0016021,GO:0016705,GO:0020037	monooxygenase activity|iron ion binding|integral component of membrane|oxidoreductase activity, acting on paired donors, with incorporation or reduction of molecular oxygen|heme binding
MD11G1231900	179.87	111.391	248.349	2.22952	1.15674	0.00218888	0.665559	Up	4.39971	2.44967	6.35298	8.52951	PREDICTED: FAD-dependent urate hydroxylase-like [Malus domestica]	GO:0002239,GO:0004497,GO:0044550,GO:0071949	response to oomycetes|monooxygenase activity|secondary metabolite biosynthetic process|FAD binding
MD11G1246200	280.724	343.07	218.378	0.63654	-0.651677	0.0243368	1	Down	11.5998	11.2868	7.53579	7.91464	PREDICTED: choline transporter-like protein 2 [Malus domestica]	GO:0005802,GO:0005856,GO:0005886,GO:0009506,GO:0009524,GO:0009551,GO:0009663,GO:0010051,GO:0010067,GO:0010088,GO:0015220,GO:0015871,GO:0016021,GO:0031901,GO:0032588,GO:0048364,GO:0055044,GO:0090603,GO:0097218	trans-Golgi network|cytoskeleton|plasma membrane|plasmodesma|phragmoplast|secondary plasmodesma|plasmodesma organization|xylem and phloem pattern formation|procambium histogenesis|phloem development|choline transmembrane transporter activity|choline transport|integral component of membrane|early endosome membrane|trans-Golgi network membrane|root development|symplast|sieve element differentiation…
MD11G1246600	318.136	386.306	249.966	0.647067	-0.628014	0.0258966	1	Down	10.4291	8.26974	6.13676	6.68212	PREDICTED: uncharacterized protein LOC103436300 [Malus domestica]
MD11G1250800	5.23375	0.516936	9.95056	19.2491	4.26672	0.0383003	1	Up	0	0	0.274426	0.321888	PREDICTED: putative B3 domain-containing protein Os03g0621600 isoform X1 [Malus domestica]	GO:0003677,GO:0005634,GO:0006351,GO:0006355	DNA binding|nucleus|transcription, DNA-templated|regulation of transcription, DNA-templated
MD11G1258200	138.966	80.028	197.904	2.47294	1.30623	0.0155318	1	Up	1.7874	2.08169	3.24228	6.16127	PREDICTED: basic leucine zipper 34-like [Malus domestica]	GO:0000977,GO:0003677,GO:0003700,GO:0005634,GO:0006351,GO:0009555,GO:0045893	RNA polymerase II regulatory region sequence-specific DNA binding|DNA binding|DNA binding transcription factor activity|nucleus|transcription, DNA-templated|pollen development|positive regulation of transcription, DNA-templated
MD11G1262600	175.115	92.9626	257.268	2.76744	1.46855	1.09917e-05	0.0161967	Up	3.3372	4.02946	10.9236	8.68725	PREDICTED: epidermis-specific secreted glycoprotein EP1-like [Malus domestica]	GO:0005618,GO:0005774,GO:0005794,GO:0005829,GO:0009505,GO:0030246,GO:0048046	cell wall|vacuolar membrane|Golgi apparatus|cytosol|plant-type cell wall|carbohydrate binding|apoplast
MD11G1268400	333.453	419.356	247.55	0.590309	-0.760457	0.00647887	1	Down	19.57	21.3305	12.1136	12.724	PREDICTED: probable leucine-rich repeat receptor-like serine/threonine-protein kinase At3g14840 [Pyrus x bretschneideri]
MD11G1268500	341.87	410.8	272.939	0.66441	-0.589854	0.0317944	1	Down	23.4717	31.2061	17.9313	16.6035	PREDICTED: probable leucine-rich repeat receptor-like serine/threonine-protein kinase At3g14840 isoform X1 [Malus domestica]
MD11G1309900	413.404	328.933	497.875	1.5136	0.597988	0.0237992	1	Up	9.53586	9.2858	11.5309	15.8657	PREDICTED: UDP-glucuronic acid decarboxylase 4 [Malus domestica]	GO:0016021,GO:0032580,GO:0033320,GO:0048040,GO:0070403	integral component of membrane|Golgi cisterna membrane|UDP-D-xylose biosynthetic process|UDP-glucuronate decarboxylase activity|NAD+ binding	ko00520,ko00500	Amino sugar and nucleotide sugar metabolism|Starch and sucrose metabolism
MD11G1310200	243.047	305.852	180.242	0.589309	-0.762903	0.0132354	1	Down	10.8679	14.9129	8.18498	6.98051	PREDICTED: 21 kDa protein-like [Malus domestica]	GO:0010214,GO:0046910,GO:0048046	seed coat development|pectinesterase inhibitor activity|apoplast
MD12G1001900	32.204	17.1484	47.2595	2.75591	1.46253	0.02054	1	Up	0.368756	0.274941	1.00739	1.13094	PREDICTED: uncharacterized protein LOC103449296 isoform X1 [Malus domestica]	GO:0003677,GO:0003700,GO:0005634,GO:0006351	DNA binding|DNA binding transcription factor activity|nucleus|transcription, DNA-templated
MD12G1023300	543.075	427.317	658.833	1.54179	0.624605	0.0394982	1	Up	12.9216	10.822	21.8063	15.7221	PREDICTED: purple acid phosphatase 22-like [Pyrus x bretschneideri]	GO:0003993,GO:0005576,GO:0046872	acid phosphatase activity|extracellular region|metal ion binding
MD12G1023900	282.594	370.809	194.379	0.524204	-0.931801	0.00123325	0.492168	Down	20.3134	15.7264	9.88431	8.57175	protein TERMINAL FLOWER 1-like [Malus domestica]	GO:0003712,GO:0005634,GO:0005737,GO:0005773,GO:0005886,GO:0006623,GO:0009744,GO:0009908,GO:0009910,GO:0030154,GO:0031982,GO:0090344	transcription cofactor activity|nucleus|cytoplasm|vacuole|plasma membrane|protein targeting to vacuole|response to sucrose|flower development|negative regulation of flower development|cell differentiation|vesicle|negative regulation of cell aging
MD12G1024100	37.3295	21.3287	53.3303	2.5004	1.32216	0.0252109	1	Up	0.172208	0.248951	0.316219	0.218591	PREDICTED: germin-like protein subfamily 3 member 2 [Malus domestica]	GO:0005618,GO:0030145,GO:0045735,GO:0048046	cell wall|manganese ion binding|nutrient reservoir activity|apoplast
MD12G1024600	142.628	200.269	84.9882	0.424371	-1.2366	0.000403456	0.214985	Down	10.1418	7.0329	3.90773	3.76714	PREDICTED: alpha carbonic anhydrase 1, chloroplastic-like [Pyrus x bretschneideri]	GO:0004089,GO:0005783,GO:0006730,GO:0008270,GO:0009570	carbonate dehydratase activity|endoplasmic reticulum|one-carbon metabolic process|zinc ion binding|chloroplast stroma	ko00910	Nitrogen metabolism
MD12G1048600	73.9694	52.468	95.4709	1.8196	0.863622	0.0491077	1	Up	1.26056	1.27072	2.05786	2.13394	PREDICTED: ubiquitin carboxyl-terminal hydrolase 13-like [Pyrus x bretschneideri]	GO:0004843,GO:0005634,GO:0005737,GO:0005829,GO:0006511,GO:0009506,GO:0009867,GO:0016579	thiol-dependent ubiquitin-specific protease activity|nucleus|cytoplasm|cytosol|ubiquitin-dependent protein catabolic process|plasmodesma|jasmonic acid mediated signaling pathway|protein deubiquitination	ko04068	FoxO signaling pathway
MD12G1056000	436.821	335.26	538.382	1.60586	0.68335	0.00989573	1	Up	16.3447	15.7745	24.1264	25.0333	PREDICTED: peroxidase A2-like [Malus domestica]	GO:0002215,GO:0004601,GO:0005576,GO:0005794,GO:0006979,GO:0009908,GO:0020037,GO:0042744,GO:0046872	defense response to nematode|peroxidase activity|extracellular region|Golgi apparatus|response to oxidative stress|flower development|heme binding|hydrogen peroxide catabolic process|metal ion binding	ko00940	Phenylpropanoid biosynthesis
MD12G1057800	398.81	283.141	514.478	1.81704	0.861591	0.0137338	1	Up	9.2273	9.76065	18.6904	13.2985	PREDICTED: 18 kDa seed maturation protein-like [Malus domestica]	GO:0009793,GO:0031210,GO:0048030,GO:0070492	embryo development ending in seed dormancy|phosphatidylcholine binding|disaccharide binding|oligosaccharide binding
MD12G1068700	24.9885	44.7532	5.22385	0.116726	-3.0988	7.72974e-05	0.0673049	Down	0.592143	0.379871	0.0517397	0.0868778	PREDICTED: uncharacterized protein LOC103449735 [Malus domestica]	GO:0005634,GO:0007165,GO:0043531	nucleus|signal transduction|ADP binding
MD12G1072300	2488.23	1872.52	3103.94	1.65762	0.729116	0.00135112	0.510499	Up	52.4017	48.1679	87.8732	73.4813	PREDICTED: uncharacterized protein LOC103413598 [Malus domestica]	GO:0005886,GO:0009738,GO:1900458	plasma membrane|abscisic acid-activated signaling pathway|negative regulation of brassinosteroid mediated signaling pathway
MD12G1083400	45.215	29.0604	61.3697	2.1118	1.07847	0.043528	1	Up	1.68933	2.92912	3.70343	4.28726	PREDICTED: uncharacterized protein LOC103441345 [Malus domestica]
MD06G1029400	81.2738	117.382	45.166	0.384779	-1.3779	0.00132224	0.510499	Down	4.83194	5.7199	1.51869	2.11656	PREDICTED: protein NRT1/ PTR FAMILY 7.3 [Malus domestica]	GO:0005886,GO:0006857,GO:0016021,GO:0022857,GO:0042128	plasma membrane|integral component of membrane|transmembrane transporter activity
MD12G1094800	63.3626	83.1632	43.5621	0.523815	-0.932871	0.0449356	1	Down	5.43943	4.44944	2.07045	2.7248	PREDICTED: WD repeat-containing protein 43 isoform X1 [Malus domestica]			ko03008	Ribosome biogenesis in eukaryotes
MD12G1096800	168.612	61.4239	275.8	4.49011	2.16675	0.0455782	1	Up	1.43965	0.794222	5.53174	2.64481	PREDICTED: uncharacterized protein LOC103449787 [Malus domestica]
MD12G1113000	2479.54	1892.63	3066.46	1.62021	0.696183	0.0421374	1	Up	40.4391	30.1113	60.4083	46.0655	PREDICTED: heavy metal-associated isoprenylated plant protein 3-like [Malus domestica]	GO:0005737,GO:0005886,GO:0030001,GO:0046914,GO:0046916	cytoplasm|plasma membrane|metal ion transport|transition metal ion binding|cellular transition metal ion homeostasis
MD12G1145700	252.171	199.5	304.842	1.52803	0.611675	0.0409573	1	Up	5.80382	6.27999	10.3118	7.40445	PREDICTED: uncharacterized protein LOC103450258 [Malus domestica]
MD12G1161300	2318.16	1754.15	2882.17	1.64306	0.716383	0.00162335	0.565398	Up	36.7952	47.4941	70.4722	66.2544	PREDICTED: uncharacterized acetyltransferase At3g50280-like [Malus domestica]	GO:0005737,GO:0005829,GO:0010090,GO:0010143,GO:0016747,GO:0051179,GO:0090626	cytoplasm|cytosol|trichome morphogenesis|cutin biosynthetic process|transferase activity, transferring acyl groups other than amino-acyl groups|localization|plant epidermis morphogenesis
MD12G1162100	234.48	179.957	289.003	1.60596	0.683434	0.0239976	1	Up	17.6997	13.3428	24.1281	21.8787	PREDICTED: glycerol-3-phosphate 2-O-acyltransferase 6 [Malus domestica]	GO:0008654,GO:0009908,GO:0010143,GO:0016020,GO:0016021,GO:0016791,GO:0090447,GO:0102419	phospholipid biosynthetic process|flower development|cutin biosynthetic process|membrane|integral component of membrane|phosphatase activity|glycerol-3-phosphate 2-O-acyltransferase activity|sn-2-glycerol-3-phosphate omega-OH-C22:0-CoA acyl transferase activity	ko00564,ko00561	Glycerophospholipid metabolism|Glycerolipid metabolism
MD12G1170000	28.3517	10.9004	45.803	4.20194	2.07106	0.00267607	0.717488	Up	0.350489	0.545856	1.52601	1.90887	PREDICTED: transcription factor TGA5-like [Malus domestica]	GO:0006351,GO:0043565	transcription, DNA-templated|sequence-specific DNA binding
MD12G1178200	2291.83	1250.91	3332.74	2.66425	1.41373	1.08821e-09	6.94857e-06	Up	26.3016	21.4461	44.5145	69.2605	PREDICTED: ferritin-4, chloroplastic-like [Malus domestica]	GO:0004322,GO:0005506,GO:0005737,GO:0006826,GO:0006880,GO:0008199,GO:0009507	ferroxidase activity|iron ion binding|cytoplasm|iron ion transport|intracellular sequestering of iron ion|ferric iron binding|chloroplast
MD12G1178300	86.9383	51.0124	122.864	2.40852	1.26815	0.00227584	0.674771	Up	2.03683	1.05942	3.50651	3.34305	PREDICTED: uncharacterized PE-PGRS family protein PE_PGRS20-like isoform X1 [Malus domestica]
MD12G1178500	1349.24	520.005	2178.47	4.18932	2.06671	1.31924e-17	5.05426e-13	Up	22.9592	25.9632	90.5424	109.105	PREDICTED: ferritin-4, chloroplastic-like [Malus domestica]	GO:0004322,GO:0005506,GO:0005737,GO:0006826,GO:0006880,GO:0008199,GO:0009507	ferroxidase activity|iron ion binding|cytoplasm|iron ion transport|intracellular sequestering of iron ion|ferric iron binding|chloroplast
MD12G1181900	143.689	45.1917	242.186	5.35908	2.42198	5.3776e-11	5.09264e-07	Up	1.92722	2.39779	10.6552	11.9759	PREDICTED: short-chain dehydrogenase reductase 2a-like [Malus domestica]	GO:0016491	oxidoreductase activity
MD12G1189700	19.9397	30.6783	9.20108	0.299921	-1.73735	0.0291139	1	Down	1.28273	1.01303	0.383267	0.1514	PREDICTED: probable WRKY transcription factor 70 isoform X1 [Malus domestica]	GO:0003700,GO:0005634,GO:0006351,GO:0009751,GO:0009753,GO:0009862,GO:0009864,GO:0010200,GO:0031347,GO:0042742,GO:0043565,GO:0045892,GO:0050832,GO:1900056	DNA binding transcription factor activity|nucleus|transcription, DNA-templated|response to salicylic acid|response to jasmonic acid|systemic acquired resistance, salicylic acid mediated signaling pathway|induced systemic resistance, jasmonic acid mediated signaling pathway|response to chitin|regulation of defense response|defense response to bacterium|sequence-specific DNA binding|negative regula…
MD12G1193200	936.359	717.658	1155.06	1.60949	0.686601	0.00451203	0.965725	Up	10.2692	14.0244	20.0013	19.2086	PREDICTED: TMV resistance protein N-like [Pyrus x bretschneideri]	GO:0005524,GO:0005737,GO:0007165,GO:0009626,GO:0043531	ATP binding|cytoplasm|signal transduction|plant-type hypersensitive response|ADP binding
MD12G1202400	671.204	904.367	438.042	0.484363	-1.04584	2.80564e-05	0.0298583	Down	47.2317	44.9563	24.8335	19.7554	PREDICTED: pyrrolidone-carboxylate peptidase [Malus domestica]	GO:0005829,GO:0008234,GO:0016920	cytosol|cysteine-type peptidase activity|pyroglutamyl-peptidase activity
MD12G1205900	145.844	235.689	55.9984	0.237595	-2.07343	3.23324e-05	0.0325978	Down	14.0449	10.0065	2.4066	3.17435	nicotianamine synthase [Malus baccata var. xiaojinensis]	GO:0030410,GO:0030418	nicotianamine synthase activity|nicotianamine biosynthetic process
MD12G1229100	74.1308	96.1705	52.0911	0.541654	-0.884557	0.0435228	1	Down	1.67887	1.63321	0.829256	1.01303	PREDICTED: FRIGIDA-like protein 5 [Malus domestica]	GO:0009908,GO:0030154	flower development|cell differentiation
MD12G1240900	1236.18	1515.9	956.447	0.630942	-0.66442	0.00476456	0.992064	Down	46.5987	34.6829	24.8184	26.0625	PREDICTED: GDP-mannose 3,5-epimerase 2 [Pyrus x bretschneideri]	GO:0019853,GO:0047918,GO:0051287	L-ascorbic acid biosynthetic process|GDP-mannose 3,5-epimerase activity|NAD binding	ko00520,ko00053	Amino sugar and nucleotide sugar metabolism|Ascorbate and aldarate metabolism
MD12G1241500	252.991	307.351	198.631	0.646269	-0.629793	0.0349467	1	Down	5.87641	4.32453	2.98548	3.68673	PREDICTED: transcription factor UNE12-like isoform X2 [Malus domestica]	GO:0001046,GO:0001228,GO:0003700,GO:0005634,GO:0006355,GO:0006366,GO:0007275,GO:0009567,GO:0031347,GO:0046983	core promoter sequence-specific DNA binding|transcriptional activator activity, RNA polymerase II transcription regulatory region sequence-specific DNA binding|DNA binding transcription factor activity|nucleus|regulation of transcription, DNA-templated|transcription from RNA polymerase II promoter|multicellular organism development|double fertilization forming a zygote and endosperm|regulation of…
MD12G1247100	14.0739	3.1352	25.0125	7.97797	2.99602	0.00402714	0.904433	Up	0.528053	0	1.7652	1.87309	PREDICTED: RNA-binding protein 42-like [Pyrus x bretschneideri]	GO:0003723,GO:0005634,GO:0005737	RNA binding|nucleus|cytoplasm
MD12G1264200	102.59	66.5596	138.621	2.08265	1.05842	0.00610885	1	Up	1.90482	1.5024	3.39355	4.75962	PREDICTED: serine carboxypeptidase-like 20 [Malus domestica]	GO:0004180,GO:0005576,GO:0005773,GO:0005777,GO:0016747,GO:0019748	carboxypeptidase activity|extracellular region|vacuole|peroxisome|transferase activity, transferring acyl groups other than amino-acyl groups|secondary metabolic process
MD13G1011000	39.8931	64.5143	15.2718	0.23672	-2.07875	0.00177058	0.596219	Down	4.55742	2.91543	1.72445	0.209932	PREDICTED: lignin-forming anionic peroxidase-like [Malus domestica]	GO:0004601,GO:0005576,GO:0006979,GO:0020037,GO:0042744,GO:0046872	peroxidase activity|extracellular region|response to oxidative stress|heme binding|hydrogen peroxide catabolic process|metal ion binding	ko00940	Phenylpropanoid biosynthesis
MD13G1017300	58.0004	76.4934	39.5074	0.516482	-0.953211	0.046559	1	Down	3.67761	2.7038	1.78901	1.24477	PREDICTED: U-box domain-containing protein 21-like [Malus domestica]	GO:0004842,GO:0010200	ubiquitin-protein transferase activity|response to chitin
MD13G1029100	226.348	399.856	52.8406	0.132149	-2.91976	0.00178965	0.596219	Down	15.4885	8.2114	1.1332	2.00693	PREDICTED: beta-amyrin 28-oxidase-like [Malus domestica]	GO:0004497,GO:0005506,GO:0016021,GO:0016705,GO:0020037	monooxygenase activity|iron ion binding|integral component of membrane|oxidoreductase activity, acting on paired donors, with incorporation or reduction of molecular oxygen|heme binding
MD13G1039900	65.2928	29.094	101.492	3.48841	1.80257	0.0449566	1	Up	1.0793	1.04063	5.98861	2.71045	PREDICTED: myb-related protein 305 [Malus domestica]	GO:0000981,GO:0001135,GO:0003700,GO:0005634,GO:0006351,GO:0006357,GO:0009686,GO:0009740,GO:0009751,GO:0010015,GO:0010373,GO:0016036,GO:0030154,GO:0043565,GO:0044212,GO:0045892,GO:0055062	RNA polymerase II transcription factor activity, sequence-specific DNA binding|transcription factor activity, RNA polymerase II transcription factor recruiting|DNA binding transcription factor activity|nucleus|transcription, DNA-templated|regulation of transcription from RNA polymerase II promoter|gibberellin biosynthetic process|gibberellic acid mediated signaling pathway|response to salicylic a…
MD13G1041700	190.081	235.038	145.124	0.617449	-0.695609	0.0419797	1	Down	23.8691	17.4585	18.4448	10.9873	PREDICTED: uncharacterized protein LOC103451648 [Malus domestica]
MD13G1041900	162.881	124.703	201.06	1.61231	0.68913	0.0403371	1	Up	13.9549	14.6856	26.1436	21.0624	PREDICTED: ribulose bisphosphate carboxylase small chain, chloroplastic-like [Malus domestica]	GO:0004497,GO:0009507,GO:0009853,GO:0016984,GO:0019253	monooxygenase activity|chloroplast|photorespiration|ribulose-bisphosphate carboxylase activity|reductive pentose-phosphate cycle	ko00710,ko01200,ko00630	Carbon fixation in photosynthetic organisms|Carbon metabolism|Glyoxylate and dicarboxylate metabolism
MD13G1046900	301.427	366.522	236.333	0.644797	-0.633082	0.0273603	1	Down	11.1666	10.1477	6.05046	7.63249	putative leucoanthocyanidin reductase [Malus domestica]	GO:0010023,GO:0033788	proanthocyanidin biosynthetic process|leucoanthocyanidin reductase activity	ko00941	Flavonoid biosynthesis
MD13G1049400	203.692	149.161	258.222	1.73116	0.791742	0.0110184	1	Up	3.15411	3.3679	5.50025	6.2785	PREDICTED: ABC transporter G family member 21-like [Malus domestica]	GO:0005524,GO:0005886,GO:0016021,GO:0042626	ATP binding|plasma membrane|integral component of membrane|ATPase activity, coupled to transmembrane movement of substances
MD13G1061900	1006.77	619.688	1393.86	2.24929	1.16947	0.00298438	0.772551	Up	8.80599	9.68289	23.0565	16.6604	PREDICTED: ninja-family protein AFP3 [Malus domestica]	GO:0005634,GO:0007165,GO:0009414,GO:0009737	nucleus|signal transduction|response to water deprivation|response to abscisic acid
MD13G1090600	621	767.222	474.779	0.618828	-0.692389	0.0131209	1	Down	27.2796	19.3437	14.1679	15.0101	PREDICTED: aldehyde dehydrogenase family 2 member B7, mitochondrial-like [Malus domestica]	GO:0004029,GO:0005759	aldehyde dehydrogenase (NAD) activity|mitochondrial matrix	ko00561,ko00071,ko00380,ko00310,ko00040,ko00410,ko00340,ko00620,ko00330,ko00903,ko00280,ko00625,ko00053,ko00010	Glycerolipid metabolism|Fatty acid degradation|Tryptophan metabolism|Lysine degradation|Pentose and glucuronate interconversions|beta-Alanine metabolism|Histidine metabolism|Pyruvate metabolism|Arginine and proline metabolism|Limonene and pinene degradation|Valine, leucine and isoleucine degradation|Chloroalkane and chloroalkene degradation|Ascorbate and aldarate metabolism|Glycolysis / Gluconeog…
MD13G1096900	28.2813	40.5337	16.0288	0.395444	-1.33845	0.0486239	1	Down	1.99294	1.1145	0.736073	1.1923	PREDICTED: heme-binding protein 2-like [Malus domestica]
MD13G1104100	596.84	783.348	410.331	0.523817	-0.932865	0.0464401	1	Down	14.6343	22.3172	7.68276	11.3893	PREDICTED: cytochrome P450 71B26-like [Malus domestica]	GO:0005506,GO:0016020,GO:0016021,GO:0016709,GO:0020037,GO:0044550	iron ion binding|membrane|integral component of membrane|oxidoreductase activity, acting on paired donors, with incorporation or reduction of molecular oxygen, NAD(P)H as one donor, and incorporation of one atom of oxygen|heme binding|secondary metabolite biosynthetic process
MD13G1109000	137.913	79.6957	196.131	2.46099	1.29924	0.000347455	0.198682	Up	4.654	1.79003	8.19413	8.07347	PREDICTED: vinorine synthase-like [Malus domestica]	GO:0009820,GO:0050636	alkaloid metabolic process|vinorine synthase activity
MD13G1116100	532.553	682.441	382.665	0.560731	-0.83462	0.0185955	1	Down	26.3419	18.9172	15.0254	10.2977	PREDICTED: geraniol 8-hydroxylase-like [Malus domestica]	GO:0005506,GO:0005789,GO:0016021,GO:0016099,GO:0016709,GO:0020037,GO:0102811	iron ion binding|endoplasmic reticulum membrane|integral component of membrane|monoterpenoid biosynthetic process|oxidoreductase activity, acting on paired donors, with incorporation or reduction of molecular oxygen, NAD(P)H as one donor, and incorporation of one atom of oxygen|heme binding|geraniol 10-hydroxylase activity
MD13G1128600	176.422	131.917	220.926	1.67473	0.743926	0.0232406	1	Up	8.83551	9.36964	11.4616	15.1762
MD13G1130000	284.652	342.047	227.256	0.664401	-0.589874	0.040309	1	Down	6.36251	5.55121	3.77415	3.54861	PREDICTED: trihelix transcription factor ASR3-like [Malus domestica]	GO:0003677,GO:0003700,GO:0005634,GO:0006351,GO:0006355,GO:0006952,GO:0042803,GO:0045892,GO:0050777,GO:0071219	DNA binding|DNA binding transcription factor activity|nucleus|transcription, DNA-templated|regulation of transcription, DNA-templated|defense response|protein homodimerization activity|negative regulation of transcription, DNA-templated|negative regulation of immune response|cellular response to molecule of bacterial origin
MD13G1132700	888.65	1069.25	708.051	0.662195	-0.594672	0.0140806	1	Down	88.3946	80.1883	51.1401	57.4603	PREDICTED: 40S ribosomal protein S27-2 [Malus domestica]	GO:0000028,GO:0003735,GO:0005618,GO:0005840,GO:0006412,GO:0009506,GO:0022626,GO:0022627,GO:0042788,GO:0046872	ribosomal small subunit assembly|structural constituent of ribosome|cell wall|ribosome|translation|plasmodesma|cytosolic ribosome|cytosolic small ribosomal subunit|polysomal ribosome|metal ion binding	ko03010	Ribosome
MD13G1132900	31.8942	48.8663	14.9221	0.305366	-1.71139	0.00727547	1	Down	1.9405	2.17077	0.816709	0.424119	PREDICTED: ethylene-responsive transcription factor LEP-like [Malus domestica]	GO:0003677,GO:0003700,GO:0005634,GO:0006351,GO:0009873	DNA binding|DNA binding transcription factor activity|nucleus|transcription, DNA-templated|ethylene-activated signaling pathway
MD13G1136800	80.6174	52.4233	108.812	2.07564	1.05355	0.0359154	1	Up	2.20881	3.36538	4.45543	6.92359	PREDICTED: pectin acetylesterase 10-like isoform X2 [Malus domestica]	GO:0005576,GO:0009505,GO:0052793,GO:0071555	extracellular region|plant-type cell wall|pectin acetylesterase activity|cell wall organization	ko04310	Wnt signaling pathway
MD13G1137800	101.191	72.858	129.525	1.77777	0.830066	0.0386298	1	Up	0.486207	0.22811	0.457372	1.25392	PREDICTED: 1,4-dihydroxy-2-naphthoyl-CoA thioesterase 1-like [Malus domestica]	GO:0005777,GO:0016787,GO:0042372,GO:0051289	peroxisome|hydrolase activity|phylloquinone biosynthetic process|protein homotetramerization
MD13G1140000	474.738	272.112	677.365	2.48929	1.31573	7.54013e-07	0.00192585	Up	2.84267	3.81471	7.7333	7.74437	PREDICTED: late embryogenesis abundant protein D-29-like [Malus domestica]
MD13G1169800	54.5586	75.4707	33.6465	0.445822	-1.16546	0.0422701	1	Down	3.03064	1.74318	1.02525	0.717994	PREDICTED: LOW QUALITY PROTEIN: protein SRC2-like [Malus domestica]	GO:0005789,GO:0005886,GO:0016021,GO:0032586	endoplasmic reticulum membrane|plasma membrane|integral component of membrane|protein storage vacuole membrane
MD13G1183900	6.33577	0.522533	12.149	23.2502	4.53917	0.0169297	1	Up	0.0246946	0	0.181488	0.105537	PREDICTED: keratin, type I cytoskeletal 9-like [Malus domestica]	GO:0005618,GO:0005737,GO:0030001,GO:0046914,GO:0046916	cell wall|cytoplasm|metal ion transport|transition metal ion binding|cellular transition metal ion homeostasis
MD13G1195700	281.908	214.946	348.869	1.62305	0.698709	0.0151672	1	Up	6.58476	10.293	12.3833	14.7733	PREDICTED: isoflavone reductase homolog isoform X1 [Malus domestica]	GO:0016491	oxidoreductase activity
MD13G1201000	433.554	538.281	328.828	0.610885	-0.711026	0.00800152	1	Down	45.2173	33.1119	22.4758	27.7306	PREDICTED: stem-specific protein TSJT1-like [Malus domestica]
MD13G1202100	53.8262	35.8701	71.7824	2.00118	1.00085	0.0423859	1	Up	0.445687	0.528012	0.757521	1.09745	PREDICTED: uncharacterized protein LOC103403958 [Malus domestica]
MD13G1212300	60.1122	79.078	41.1463	0.520325	-0.942515	0.0478984	1	Down	3.98614	2.58224	1.63571	1.83095	PREDICTED: WAT1-related protein At5g07050-like [Malus domestica]	GO:0005886,GO:0016021,GO:0022857	plasma membrane|integral component of membrane|transmembrane transporter activity
MD13G1213100	185.711	118.376	253.046	2.13764	1.09602	0.000739179	0.345359	Up	6.13171	6.77306	14.3019	13.6438	ethylene-responsive transcription factor 1B-like [Malus domestica]	GO:0003677,GO:0003700,GO:0005634,GO:0006351,GO:0006952,GO:0009867,GO:0009873	DNA binding|DNA binding transcription factor activity|nucleus|transcription, DNA-templated|defense response|jasmonic acid mediated signaling pathway|ethylene-activated signaling pathway	ko04075	Plant hormone signal transduction
MD13G1213900	110.112	151.902	68.3223	0.449777	-1.15272	0.00231716	0.674771	Down	9.8595	7.34429	4.08627	3.46068	PREDICTED: myb-related protein Myb4-like [Malus domestica]	GO:0000981,GO:0001135,GO:0003700,GO:0005634,GO:0006351,GO:0006357,GO:0009409,GO:0009651,GO:0009723,GO:0009733,GO:0009751,GO:0009753,GO:0030154,GO:0043565,GO:0044212,GO:0045893,GO:0050826	RNA polymerase II transcription factor activity, sequence-specific DNA binding|transcription factor activity, RNA polymerase II transcription factor recruiting|DNA binding transcription factor activity|nucleus|transcription, DNA-templated|regulation of transcription from RNA polymerase II promoter|response to cold|response to salt stress|response to ethylene|response to auxin|response to salicyli…
MD13G1214200	42.8842	27.0318	58.7365	2.17287	1.1196	0.0413556	1	Up	1.11964	1.1603	3.40455	2.72455	PREDICTED: uncharacterized protein LOC103404086 [Malus domestica]
MD13G1217600	201.634	158.044	245.224	1.55162	0.633771	0.0449276	1	Up	14.2518	11.3807	22.038	19.0355	PREDICTED: glycine-rich cell wall structural protein isoform X1 [Pyrus x bretschneideri]
MD13G1224200	139.838	97.6822	181.993	1.86311	0.897716	0.0103193	1	Up	4.36014	4.70114	7.95271	8.01881	PREDICTED: uncharacterized protein LOC103933654 [Pyrus x bretschneideri]
MD13G1224400	15.6345	2.60147	28.6675	11.0197	3.46201	0.00636958	1	Up	0.0540827	0	1.28373	0.540863	PREDICTED: myb-related protein 305 [Malus domestica]	GO:0000981,GO:0001135,GO:0005634,GO:0006351,GO:0006357,GO:0009409,GO:0030154,GO:0043565,GO:0044212,GO:0045893,GO:1901002,GO:1902584	RNA polymerase II transcription factor activity, sequence-specific DNA binding|transcription factor activity, RNA polymerase II transcription factor recruiting|nucleus|transcription, DNA-templated|regulation of transcription from RNA polymerase II promoter|response to cold|cell differentiation|sequence-specific DNA binding|transcription regulatory region DNA binding|positive regulation of transcr…
MD13G1245200	229.003	283.758	174.248	0.614073	-0.703518	0.0206033	1	Down	21.8938	21.8556	11.6498	13.2278	PREDICTED: 60S acidic ribosomal protein P3-like [Pyrus x bretschneideri]	GO:0003735,GO:0005634,GO:0005886,GO:0006414,GO:0022626,GO:0042788	structural constituent of ribosome|nucleus|plasma membrane|translational elongation|cytosolic ribosome|polysomal ribosome	ko03010	Ribosome
MD14G1010300	251.95	167.732	336.168	2.0042	1.00303	0.0182363	1	Up	6.64584	9.28511	12.1791	19.4999	PREDICTED: peroxidase 57-like [Malus domestica]	GO:0004601,GO:0005576,GO:0005618,GO:0006979,GO:0009505,GO:0009506,GO:0009664,GO:0016020,GO:0020037,GO:0042744,GO:0046872	peroxidase activity|extracellular region|cell wall|response to oxidative stress|plant-type cell wall|plasmodesma|plant-type cell wall organization|membrane|heme binding|hydrogen peroxide catabolic process|metal ion binding	ko00940	Phenylpropanoid biosynthesis
MD14G1037300	672.39	818.538	526.243	0.642905	-0.637322	0.0316712	1	Down	51.6081	39.5084	24.2705	38.309	PREDICTED: protein YLS9-like [Pyrus x bretschneideri]	GO:0004871,GO:0009506,GO:0009507,GO:0010150,GO:0016021,GO:0046658,GO:0051607,GO:0051707	signal transducer activity|plasmodesma|chloroplast|leaf senescence|integral component of membrane|anchored component of plasma membrane|defense response to virus|response to other organism
MD14G1047100	963.67	1620.45	306.888	0.189384	-2.40061	0.0275433	1	Down	70.1355	27.441	9.43358	9.67391	PREDICTED: cytochrome P450 82A4-like [Malus domestica]	GO:0005506,GO:0016020,GO:0016709,GO:0020037,GO:0044550	iron ion binding|membrane|oxidoreductase activity, acting on paired donors, with incorporation or reduction of molecular oxygen, NAD(P)H as one donor, and incorporation of one atom of oxygen|heme binding|secondary metabolite biosynthetic process
MD14G1052200	44.411	61.3511	27.4708	0.447764	-1.15919	0.0348021	1	Down	5.70373	5.32802	1.30965	2.46859	PREDICTED: dirigent protein 22-like [Pyrus x bretschneideri]	GO:0005576,GO:0005618,GO:0016853	extracellular region|cell wall|isomerase activity
MD14G1060200	205.219	156.859	253.578	1.6166	0.69296	0.0275259	1	Up	2.84729	3.53012	5.40738	4.59486	PREDICTED: squamosa promoter-binding-like protein 9 [Malus domestica]	GO:0003677,GO:0005634,GO:0006351,GO:0006355,GO:0046872	DNA binding|nucleus|transcription, DNA-templated|regulation of transcription, DNA-templated|metal ion binding
MD14G1077100	174.594	122.135	227.054	1.85904	0.89456	0.00613821	1	Up	4.65435	4.4802	6.89155	8.68726	PREDICTED: probable sugar phosphate/phosphate translocator At5g04160 [Malus domestica]	GO:0000139,GO:0005794,GO:0008643,GO:0015780,GO:0016021,GO:0048359	Golgi membrane|Golgi apparatus|carbohydrate transport|nucleotide-sugar transmembrane transport|integral component of membrane|mucilage metabolic process involved in seed coat development
MD14G1079600	47.0625	27.504	66.621	2.42223	1.27634	0.0165551	1	Up	0.411863	0.948832	1.60744	1.85772	PREDICTED: protein IQ-DOMAIN 14 [Malus domestica]
MD14G1084000	163.412	94.1755	232.648	2.47036	1.30472	0.000114474	0.0895048	Up	6.58486	4.14828	14.6041	11.6005	PREDICTED: putative methyltransferase DDB_G0268948 [Malus domestica]	GO:0005737,GO:0008757,GO:0032259,GO:0045335	cytoplasm|S-adenosylmethionine-dependent methyltransferase activity|methylation|phagocytic vesicle
MD14G1087100	61.2418	35.8365	86.647	2.41784	1.27372	0.0415359	1	Up	3.36686	5.37655	11.5014	5.55988
MD14G1090900	125.472	159.505	91.4387	0.573264	-0.802729	0.0291252	1	Down	2.43977	2.25616	0.941518	1.79327	PREDICTED: probable auxin efflux carrier component 1b [Malus domestica]	GO:0005783,GO:0005886,GO:0009734,GO:0009926,GO:0010252,GO:0010329,GO:0016021	endoplasmic reticulum|plasma membrane|auxin-activated signaling pathway|auxin polar transport|auxin homeostasis|auxin efflux transmembrane transporter activity|integral component of membrane
MD14G1111100	45.3498	65.4698	25.2299	0.385367	-1.3757	0.0112969	1	Down	1.76716	1.63268	0.621846	0.842989	PREDICTED: uncharacterized protein LOC103411788 [Malus domestica]
MD14G1126600	216.399	160.173	272.625	1.70206	0.767281	0.0130684	1	Up	12.2995	12.0455	17.6541	18.1428	PREDICTED: uncharacterized protein LOC103452555 [Malus domestica]
MD14G1137200	49.8063	23.4133	76.1993	3.25454	1.70245	0.0480236	1	Up	0.833268	0.637712	2.94655	1.45892	PREDICTED: transcription factor MYC2-like [Malus domestica]	GO:0003677,GO:0003700,GO:0005634,GO:0006351,GO:0006355,GO:0006952,GO:0009718,GO:0009753,GO:0043425,GO:0045893,GO:0046983	DNA binding|DNA binding transcription factor activity|nucleus|transcription, DNA-templated|regulation of transcription, DNA-templated|defense response|anthocyanin-containing compound biosynthetic process|response to jasmonic acid|bHLH transcription factor binding|positive regulation of transcription, DNA-templated|protein dimerization activity
MD14G1138600	222.088	285.557	158.619	0.555472	-0.848213	0.0193688	1	Down	12.8711	18.732	7.55548	9.53302	PREDICTED: uncharacterized protein LOC103939843 [Pyrus x bretschneideri]
MD14G1160800	4731.07	7652.27	1809.86	0.236513	-2.08001	1.76934e-07	0.000564891	Down	301.697	216.759	55.9959	65.6829	PREDICTED: 4-hydroxycoumarin synthase 1 [Malus domestica]	GO:0009805,GO:0033815,GO:1901884,GO:1901886	coumarin biosynthetic process|biphenyl synthase activity|4-hydroxycoumarin biosynthetic process|2-hydroxybenzoyl-CoA catabolic process	ko00941	Flavonoid biosynthesis
MD14G1160900	258.072	349.997	166.147	0.474708	-1.07489	0.000299978	0.181272	Down	0.296124	0	0.0696643	0.133357	biphenyl synthase 1 [Pyrus communis]	GO:0033815,GO:0042802,GO:0052315	biphenyl synthase activity|identical protein binding|phytoalexin biosynthetic process	ko00941	Flavonoid biosynthesis
MD14G1170600	65.4507	33.8191	97.0822	2.87063	1.52137	0.00104634	0.440523	Up	1.85639	1.08681	3.68888	5.05196	PREDICTED: uncharacterized protein LOC103337946 [Prunus mume]
MD14G1175300	14.1007	4.68041	23.5211	5.02543	2.32925	0.0190334	1	Up	0.0744104	0.071347	0.391977	0.375083	PREDICTED: galactinol--sucrose galactosyltransferase-like [Malus domestica]	GO:0005975,GO:0047274	carbohydrate metabolic process|galactinol-sucrose galactosyltransferase activity	ko00052	Galactose metabolism
MD14G1177200	202.419	250.406	154.432	0.616728	-0.697295	0.0273744	1	Down	5.18453	6.21855	2.922	3.82166	PREDICTED: homeobox protein knotted-1-like 6 [Malus domestica]	GO:0003700,GO:0005634,GO:0010073,GO:0043565	DNA binding transcription factor activity|nucleus|meristem maintenance|sequence-specific DNA binding
MD14G1183300	153.806	86.2312	221.38	2.56729	1.36025	8.42091e-05	0.0716937	Up	2.03125	2.24414	5.86689	4.52646	PREDICTED: U-box domain-containing protein 19-like [Malus domestica]	GO:0004842,GO:0005634,GO:0005737,GO:0010029	ubiquitin-protein transferase activity|nucleus|cytoplasm|regulation of seed germination
MD14G1190900	204.164	107.161	301.167	2.81043	1.49079	2.90897e-06	0.00506584	Up	1.80003	1.12312	4.05557	4.06898	PREDICTED: probable mitochondrial chaperone BCS1-B isoform X1 [Pyrus x bretschneideri]	GO:0005524,GO:0005739,GO:0005783,GO:0009409,GO:0009414,GO:0009651,GO:0009737,GO:0010154,GO:0010431,GO:0016021,GO:0016887,GO:0031966	ATP binding|mitochondrion|endoplasmic reticulum|response to cold|response to water deprivation|response to salt stress|response to abscisic acid|fruit development|seed maturation|integral component of membrane|ATPase activity|mitochondrial membrane
MD14G1198800	21.6276	32.2403	11.0148	0.341647	-1.54942	0.0430738	1	Down	1.3788	1.25328	0.445167	0.398359	PREDICTED: protein PHYTOCHROME KINASE SUBSTRATE 3-like [Malus domestica]	GO:0005737,GO:0005886,GO:0009585,GO:0009638,GO:0009958,GO:0010017,GO:0010114,GO:0010218	cytoplasm|plasma membrane|red, far-red light phototransduction|phototropism|positive gravitropism|red or far-red light signaling pathway|response to red light|response to far red light
MD14G1201600	641.65	798.186	485.114	0.60777	-0.718401	0.00627196	1	Down	21.7322	28.8217	15.3441	15.8631	PREDICTED: cyclic dof factor 3-like [Malus domestica]	GO:0003677,GO:0003700,GO:0005634,GO:0006351,GO:0006355,GO:0009908,GO:0046872	DNA binding|DNA binding transcription factor activity|nucleus|transcription, DNA-templated|regulation of transcription, DNA-templated|flower development|metal ion binding
MD14G1202600	74.6998	99.9066	49.4929	0.495392	-1.01336	0.0248931	1	Down	7.31613	4.92463	3.03719	2.3187	PREDICTED: thioredoxin-like 1-2, chloroplastic [Malus domestica]	GO:0009507,GO:0045454,GO:0055114	chloroplast|cell redox homeostasis|oxidation-reduction process
MD14G1210700	3181.14	3827.47	2534.82	0.66227	-0.594509	0.00809815	1	Down	77.6789	68.1889	44.8174	49.2698	flavonoid 3' hydroxylase [Malus domestica]	GO:0005506,GO:0005789,GO:0009813,GO:0016021,GO:0016711,GO:0020037	iron ion binding|endoplasmic reticulum membrane|flavonoid biosynthetic process|integral component of membrane|flavonoid 3'-monooxygenase activity|heme binding	ko00944,ko00941	Flavone and flavonol biosynthesis|Flavonoid biosynthesis
MD14G1221200	81.5959	105.065	58.1269	0.553248	-0.854001	0.0416451	1	Down	3.35355	3.50566	1.55505	2.85375	PREDICTED: uncharacterized protein LOC103455583 [Malus domestica]
MD14G1223200	83.6569	58.1599	109.154	1.87679	0.908265	0.0297372	1	Up	1.67129	2.16952	3.63729	3.94493	PREDICTED: cytochrome P450 94A2-like [Malus domestica]	GO:0004497,GO:0005506,GO:0005789,GO:0016021,GO:0016705,GO:0020037	monooxygenase activity|iron ion binding|endoplasmic reticulum membrane|integral component of membrane|oxidoreductase activity, acting on paired donors, with incorporation or reduction of molecular oxygen|heme binding	ko00627,ko00624,ko00903,ko00945,ko00363	Aminobenzoate degradation|Polycyclic aromatic hydrocarbon degradation|Limonene and pinene degradation|Stilbenoid, diarylheptanoid and gingerol biosynthesis|Bisphenol degradation
MD14G1232100	501.113	646.042	356.184	0.551332	-0.859007	0.00602786	1	Down	42.1032	30.3615	20.971	17.9843	PREDICTED: glutathione S-transferase U8-like [Malus domestica]	GO:0004364,GO:0005737,GO:0005829,GO:0006749,GO:0009407,GO:0046686	glutathione transferase activity|cytoplasm|cytosol|glutathione metabolic process|toxin catabolic process|response to cadmium ion	ko00982,ko00480,ko00980	Drug metabolism - cytochrome P450|Glutathione metabolism|Metabolism of xenobiotics by cytochrome P450
MD14G1242600	22.0838	11.4454	32.7222	2.85899	1.51551	0.0468757	1	Up	0.362211	0.45661	1.26668	1.28821	glutamate decarboxylase [Malus domestica]	GO:0004351,GO:0005516,GO:0006536,GO:0009506,GO:0030170	glutamate decarboxylase activity|calmodulin binding|glutamate metabolic process|plasmodesma|pyridoxal phosphate binding	ko00410,ko00430,ko00650,ko00250,ko02024	beta-Alanine metabolism|Taurine and hypotaurine metabolism|Butanoate metabolism|Alanine, aspartate and glutamate metabolism|Quorum sensing
MD14G1243100	294.51	445.632	143.387	0.321762	-1.63593	0.0245901	1	Down	44.2052	22.0924	13.2836	8.99369	PREDICTED: germin-like protein subfamily 1 member 17 [Malus domestica]	GO:0005618,GO:0030145,GO:0045735,GO:0048046	cell wall|manganese ion binding|nutrient reservoir activity|apoplast
MD14G1244200	13.5903	23.4133	3.76737	0.160908	-2.6357	0.010692	1	Down	1.43164	1.05376	0.138614	0.391292	PREDICTED: uncharacterized protein At4g15970-like isoform X1 [Malus domestica]	GO:0003723,GO:0004519,GO:0009451,GO:0043231	RNA binding|endonuclease activity|RNA modification|intracellular membrane-bounded organelle
MD15G1003900	3921.39	2976.64	4866.15	1.63478	0.709096	0.0014495	0.533232	Up	75.5878	78.509	119.79	122.255	dehydrin COR47-like [Malus domestica]	GO:0006950,GO:0009415	response to stress|response to water
MD15G1028200	303.588	410.995	196.181	0.47733	-1.06694	0.000206318	0.135715	Down	11.6263	12.9989	5.24605	6.59751	PREDICTED: cytochrome P450 82A3-like [Pyrus x bretschneideri]	GO:0005506,GO:0016020,GO:0016709,GO:0020037,GO:0044550	iron ion binding|membrane|oxidoreductase activity, acting on paired donors, with incorporation or reduction of molecular oxygen, NAD(P)H as one donor, and incorporation of one atom of oxygen|heme binding|secondary metabolite biosynthetic process
MD15G1028300	422.667	666.673	178.66	0.267988	-1.89976	0.00183627	0.601291	Down	23.9802	13.9552	4.72137	5.28845	PREDICTED: cytochrome P450 82A4-like [Malus domestica]	GO:0005506,GO:0016020,GO:0016709,GO:0020037,GO:0044550	iron ion binding|membrane|oxidoreductase activity, acting on paired donors, with incorporation or reduction of molecular oxygen, NAD(P)H as one donor, and incorporation of one atom of oxygen|heme binding|secondary metabolite biosynthetic process
MD15G1028400	699.232	1043.48	354.987	0.340197	-1.55556	0.00645719	1	Down	35.3619	20.9314	9.6881	8.68814	PREDICTED: cytochrome P450 82A3-like [Malus domestica]	GO:0005506,GO:0016020,GO:0016709,GO:0020037,GO:0044550	iron ion binding|membrane|oxidoreductase activity, acting on paired donors, with incorporation or reduction of molecular oxygen, NAD(P)H as one donor, and incorporation of one atom of oxygen|heme binding|secondary metabolite biosynthetic process	ko00627,ko00624,ko00903,ko00945,ko00363	Aminobenzoate degradation|Polycyclic aromatic hydrocarbon degradation|Limonene and pinene degradation|Stilbenoid, diarylheptanoid and gingerol biosynthesis|Bisphenol degradation
MD15G1028500	215.889	369.954	61.8243	0.167114	-2.5811	8.81826e-06	0.0135138	Down	12.8777	8.12726	1.74579	1.8463	PREDICTED: cytochrome P450 82A4-like [Malus domestica]	GO:0005506,GO:0016020,GO:0016709,GO:0020037,GO:0044550	iron ion binding|membrane|oxidoreductase activity, acting on paired donors, with incorporation or reduction of molecular oxygen, NAD(P)H as one donor, and incorporation of one atom of oxygen|heme binding|secondary metabolite biosynthetic process
MD15G1035400	14.1583	5.71988	22.5967	3.95056	1.98206	0.0417631	1	Up	0.28732	0.233174	0.885809	0.861678	PREDICTED: putative UPF0481 protein At3g02645 [Malus domestica]	GO:0005886,GO:0016021	plasma membrane|integral component of membrane
MD15G1052000	416.565	559.279	273.851	0.48965	-1.03018	0.000136003	0.102168	Down	18.2443	17.7567	8.15158	9.79038	PREDICTED: thermospermine synthase ACAULIS5-like [Malus domestica]	GO:0005737,GO:0006596,GO:0009926,GO:0010087,GO:0010487,GO:0016768,GO:0048759	cytoplasm|polyamine biosynthetic process|auxin polar transport|phloem or xylem histogenesis|thermospermine synthase activity|spermine synthase activity|xylem vessel member cell differentiation
MD15G1070400	41.6218	57.699	25.5447	0.442723	-1.17552	0.033802	1	Down	2.22199	2.48352	1.00063	0.678548	PREDICTED: mitochondrial outer membrane protein porin 2-like [Malus domestica]	GO:0005741,GO:0006811,GO:0015288,GO:0040008,GO:0046930	mitochondrial outer membrane|ion transport|porin activity|regulation of growth|pore complex	ko04020,ko04022	Calcium signaling pathway|cGMP-PKG signaling pathway
MD15G1076500	77.9086	116.505	39.3126	0.337434	-1.56732	0.00855582	1	Down	2.75968	1.98145	0.271358	1.34849	PREDICTED: putative receptor protein kinase ZmPK1 [Malus domestica]	GO:0004674,GO:0005524,GO:0016021,GO:0048544	protein serine/threonine kinase activity|ATP binding|integral component of membrane|recognition of pollen
MD15G1076600	1835.1	1302.44	2367.77	1.81796	0.862319	0.00155878	0.563397	Up	51.1206	56.7121	109.965	78.8224	PREDICTED: transcription factor MYB44-like [Malus domestica]	GO:0000981,GO:0001135,GO:0003700,GO:0005634,GO:0006351,GO:0006355,GO:0006357,GO:0009414,GO:0009651,GO:0009723,GO:0009733,GO:0009737,GO:0009738,GO:0009739,GO:0009751,GO:0009753,GO:0010200,GO:0010929,GO:0030154,GO:0042742,GO:0043565,GO:0044212,GO:0046686,GO:0050832,GO:2000022,GO:2000031	RNA polymerase II transcription factor activity, sequence-specific DNA binding|transcription factor activity, RNA polymerase II transcription factor recruiting|DNA binding transcription factor activity|nucleus|transcription, DNA-templated|regulation of transcription, DNA-templated|regulation of transcription from RNA polymerase II promoter|response to water deprivation|response to salt stress|res…
MD15G1076900	90.0999	62.3346	117.865	1.89085	0.919033	0.0230508	1	Up	0.318316	0.305099	0.720422	1.35528	PREDICTED: uncharacterized protein LOC101292566 [Fragaria vesca subsp. vesca]
MD15G1082600	481.742	257.081	706.402	2.74778	1.45826	4.73768e-08	0.000201678	Up	7.04161	9.29081	23.8705	19.9396	PREDICTED: abscisic acid 8'-hydroxylase 4-like [Malus domestica]	GO:0005506,GO:0007275,GO:0010268,GO:0010295,GO:0016021,GO:0016125,GO:0016132,GO:0020037,GO:0046345	iron ion binding|multicellular organism development|brassinosteroid homeostasis|(+)-abscisic acid 8'-hydroxylase activity|integral component of membrane|sterol metabolic process|brassinosteroid biosynthetic process|heme binding|abscisic acid catabolic process	ko00906	Carotenoid biosynthesis
MD15G1085500	160.151	84.7811	235.521	2.77798	1.47404	1.42518e-05	0.0188281	Up	3.70014	2.5745	7.53449	10.0636	PREDICTED: patatin-like protein 2 isoform X1 [Malus domestica]	GO:0004620,GO:0005737,GO:0006629,GO:0009626,GO:0016020,GO:0016042,GO:0016298,GO:0031408,GO:0046686,GO:0047372,GO:0051607,GO:0071456	phospholipase activity|cytoplasm|lipid metabolic process|plant-type hypersensitive response|membrane|lipid catabolic process|lipase activity|oxylipin biosynthetic process|response to cadmium ion|acylglycerol lipase activity|defense response to virus|cellular response to hypoxia
MD15G1090700	366.767	285.119	448.414	1.57273	0.653269	0.0170099	1	Up	25.9685	34.4464	43.4124	45.335	PREDICTED: histidine-containing phosphotransfer protein 4-like [Pyrus x bretschneideri]	GO:0000160,GO:0005634,GO:0005737,GO:0009736,GO:0009927,GO:0016310,GO:0043424	phosphorelay signal transduction system|nucleus|cytoplasm|cytokinin-activated signaling pathway|histidine phosphotransfer kinase activity|phosphorylation|protein histidine kinase binding	ko04075	Plant hormone signal transduction
MD15G1091000	1969.9	2418.18	1521.62	0.629239	-0.66832	0.020919	1	Down	63.2435	47.3682	28.2148	40.6586	PREDICTED: NADP-dependent malic enzyme isoform X2 [Pyrus x bretschneideri]	GO:0004471,GO:0004473,GO:0005737,GO:0008948,GO:0046872,GO:0051287	malate dehydrogenase (decarboxylating) (NAD+) activity|malate dehydrogenase (decarboxylating) (NADP+) activity|cytoplasm|oxaloacetate decarboxylase activity|metal ion binding|NAD binding	ko00710,ko01200,ko00620	Carbon fixation in photosynthetic organisms|Carbon metabolism|Pyruvate metabolism
MD15G1091500	7.00723	13.5523	0.462178	0.0341033	-4.87394	0.032404	1	Down	7.75035	0	0	0	PREDICTED: lachrymatory-factor synthase [Pyrus x bretschneideri]
MD15G1092100	155.667	117.359	193.975	1.65283	0.724935	0.0312789	1	Up	1.64527	2.2062	2.95104	3.45504	PREDICTED: probably inactive leucine-rich repeat receptor-like protein kinase At2g25790 isoform X1 [Malus domestica]
MD15G1095700	124.437	83.3087	165.564	1.98736	0.990854	0.0198143	1	Up	2.59804	1.07869	3.8207	2.77595	PREDICTED: LOW QUALITY PROTEIN: U-box domain-containing protein 26 [Malus domestica]	GO:0004842	ubiquitin-protein transferase activity
MD15G1100900	521.243	398.337	644.148	1.61709	0.693402	0.00696324	1	Up	86.4087	112.782	107.113	129.551	PREDICTED: uncharacterized protein LOC103456058 isoform X2 [Malus domestica]
MD15G1102300	93.9715	119.578	68.3648	0.571716	-0.806629	0.0440569	1	Down	4.05641	3.75501	2.33082	2.41759	PREDICTED: basic leucine zipper 9-like [Malus domestica]	GO:0003677,GO:0003700,GO:0005634,GO:0006351,GO:0042803,GO:0046982,GO:0071333	DNA binding|DNA binding transcription factor activity|nucleus|transcription, DNA-templated|protein homodimerization activity|protein heterodimerization activity|cellular response to glucose stimulus
MD15G1116300	46.1003	74.4704	17.7301	0.238083	-2.07046	0.0289404	1	Down	4.23464	1.81449	0.695824	0.740247	PREDICTED: gibberellin 3-beta-dioxygenase 1-like [Malus domestica]			ko00904	Diterpenoid biosynthesis
MD15G1127900	515.078	380.655	649.502	1.70627	0.770849	0.00302525	0.772689	Up	4.1037	5.50195	8.49843	8.14812	probable sucrose-phosphate synthase 1 [Malus domestica]	GO:0005986,GO:0016157,GO:0046524	sucrose biosynthetic process|sucrose synthase activity|sucrose-phosphate synthase activity	ko00500	Starch and sucrose metabolism
MD15G1128700	173.541	219.289	127.793	0.582762	-0.779021	0.0159285	1	Down	5.38675	5.61849	4.08435	2.91742	PREDICTED: heparanase-like protein 3 isoform X2 [Malus domestica]	GO:0004566,GO:0005576,GO:0005765,GO:0009505	beta-glucuronidase activity|extracellular region|lysosomal membrane|plant-type cell wall	ko00531	Glycosaminoglycan degradation
MD15G1131700	9874.71	14128.8	5620.62	0.397813	-1.32984	0.00121502	0.489998	Down	575.757	383.351	191.825	187.475	4-hydroxycoumarin synthase 2 [Malus domestica]	GO:0009805,GO:0033815,GO:1901884,GO:1901886	coumarin biosynthetic process|biphenyl synthase activity|4-hydroxycoumarin biosynthetic process|2-hydroxybenzoyl-CoA catabolic process	ko00941	Flavonoid biosynthesis
MD15G1132000	1643.69	2363.67	923.72	0.3908	-1.3555	0.00196822	0.628386	Down	95.648	61.2566	28.4302	33.1621	PREDICTED: 3,5-dihydroxybiphenyl synthase [Malus domestica]	GO:0033815,GO:0042802,GO:0052315	biphenyl synthase activity|identical protein binding|phytoalexin biosynthetic process	ko00941	Flavonoid biosynthesis
MD15G1132100	202.576	274.773	130.379	0.474498	-1.07553	0.040351	1	Down	17.4905	11.4199	5.82817	7.19398	PREDICTED: 3,5-dihydroxybiphenyl synthase-like [Pyrus x bretschneideri]	GO:0009805,GO:0033815,GO:1901884,GO:1901886	coumarin biosynthetic process|biphenyl synthase activity|4-hydroxycoumarin biosynthetic process|2-hydroxybenzoyl-CoA catabolic process	ko00941	Flavonoid biosynthesis
MD15G1132300	1080.63	1833.62	327.631	0.17868	-2.48455	8.03318e-17	1.53884e-12	Down	73.8161	59.9051	9.94405	14.3581	PREDICTED: 4-hydroxycoumarin synthase 1-like [Malus domestica]	GO:0009805,GO:0033815,GO:1901884,GO:1901886	coumarin biosynthetic process|biphenyl synthase activity|4-hydroxycoumarin biosynthetic process|2-hydroxybenzoyl-CoA catabolic process	ko00941	Flavonoid biosynthesis
MD15G1136300	151.427	198.785	104.07	0.52353	-0.933656	0.0411481	1	Down	5.15575	3.12171	2.16258	2.06058	PREDICTED: lipase-like PAD4 isoform X1 [Pyrus x bretschneideri]	GO:0001666,GO:0002213,GO:0005634,GO:0005737,GO:0009617,GO:0009625,GO:0009626,GO:0009627,GO:0009751,GO:0009816,GO:0009862,GO:0009873,GO:0010105,GO:0010150,GO:0010225,GO:0010310,GO:0010618,GO:0010942,GO:0016042,GO:0016298,GO:0016740,GO:0031348,GO:0051707,GO:0071327,GO:0080142,GO:0080151,GO:1900367,GO:1900426,GO:1901183,GO:2000022,GO:2000031	response to hypoxia|defense response to insect|nucleus|cytoplasm|response to bacterium|response to insect|plant-type hypersensitive response|systemic acquired resistance|response to salicylic acid|defense response to bacterium, incompatible interaction|systemic acquired resistance, salicylic acid mediated signaling pathway|ethylene-activated signaling pathway|negative regulation of ethylene-activ…
MD15G1160600	225.666	280.858	170.473	0.606973	-0.720295	0.0177112	1	Down	10.8905	8.42504	6.50557	5.49516	PREDICTED: probable protein phosphatase 2C 27 isoform X1 [Malus domestica]	GO:0004722,GO:0046872	protein serine/threonine phosphatase activity|metal ion binding
MD15G1160900	210.534	265.565	155.504	0.585559	-0.772113	0.0140396	1	Down	9.49158	8.4273	3.71578	5.89066	PREDICTED: uncharacterized protein LOC103431397 [Malus domestica]
MD15G1161800	3038.26	2276.27	3800.25	1.66951	0.739423	0.00422129	0.923108	Up	86.2573	74.0511	147.668	114.253	PREDICTED: uncharacterized protein LOC103400049 [Malus domestica]
MD15G1173400	248.446	195.803	301.09	1.53772	0.620792	0.0376035	1	Up	7.6914	9.8037	13.2597	14.2227	PREDICTED: 2-alkenal reductase (NADP(+)-dependent)-like [Malus domestica]	GO:0016491	oxidoreductase activity
MD15G1173800	35.2766	50.3723	20.1809	0.400635	-1.31964	0.0279166	1	Down	1.06195	1.31259	0.550228	0.494325	PREDICTED: protein NRT1/ PTR FAMILY 6.2-like [Malus domestica]	GO:0006857,GO:0009611,GO:0009753,GO:0015293,GO:0016021,GO:0042128	oligopeptide transport|response to wounding|response to jasmonic acid|symporter activity|integral component of membrane|nitrate assimilation
MD15G1185400	448.588	327.377	569.8	1.7405	0.799502	0.0026322	0.717488	Up	8.4001	8.24692	14.7019	13.1886	PREDICTED: heat stress transcription factor C-1-like [Malus domestica]	GO:0003700,GO:0005634,GO:0006351,GO:0043565	DNA binding transcription factor activity|nucleus|transcription, DNA-templated|sequence-specific DNA binding
MD15G1195800	1584.93	955.333	2214.52	2.31806	1.21292	7.12381e-05	0.0649827	Up	13.2646	18.041	36.4523	30.0931	PREDICTED: protein phosphatase 2C 56-like [Malus domestica]	GO:0004722,GO:0046872	protein serine/threonine phosphatase activity|metal ion binding	ko04075	Plant hormone signal transduction
MD15G1196500	114.687	81.1122	148.261	1.82786	0.870153	0.0205676	1	Up	2.56094	2.22882	5.10231	4.07139	PREDICTED: uncharacterized protein LOC103415831 [Malus domestica]
MD15G1219900	118.238	82.0733	154.402	1.88127	0.911708	0.0222737	1	Up	1.31122	1.35391	3.29787	2.15508	PREDICTED: inter-alpha-trypsin inhibitor heavy chain H3-like [Malus domestica]	GO:0004867,GO:0005576,GO:0030212	serine-type endopeptidase inhibitor activity|extracellular region|hyaluronan metabolic process
MD15G1229900	79.2222	106.004	52.4409	0.494709	-1.01535	0.0165779	1	Down	12.6206	11.5518	8.96171	7.51761	PREDICTED: 54S ribosomal protein L19, mitochondrial [Malus domestica]	GO:0003735,GO:0005840,GO:0006412,GO:0019843	structural constituent of ribosome|ribosome|translation|rRNA binding	ko03010	Ribosome
MD15G1243500	967.477	772.77	1162.18	1.50392	0.588727	0.0141611	1	Up	8.57882	8.82951	12.9733	12.7711	histidine kinase 1-like [Malus domestica]	GO:0000155,GO:0005034,GO:0005622,GO:0005886,GO:0006970,GO:0009414,GO:0009738,GO:0009927,GO:0010375,GO:0010431,GO:0016021	phosphorelay sensor kinase activity|osmosensor activity|intracellular|plasma membrane|response to osmotic stress|response to water deprivation|abscisic acid-activated signaling pathway|histidine phosphotransfer kinase activity|stomatal complex patterning|seed maturation|integral component of membrane
MD15G1250000	112.941	79.4886	146.393	1.84168	0.881024	0.0186547	1	Up	2.72994	2.6402	4.99868	5.71588	PREDICTED: LRR receptor-like serine/threonine-protein kinase FLS2 [Malus domestica]
MD15G1266600	148.097	113.774	182.42	1.60335	0.68109	0.0468757	1	Up	2.41742	2.49785	3.5209	4.43677	PREDICTED: HVA22-like protein k isoform X1 [Malus domestica]
MD15G1279900	314.728	426.828	202.629	0.474731	-1.07482	0.000149715	0.110305	Down	20.4586	18.6362	9.65997	8.74286	PREDICTED: peroxidase 10 [Malus domestica]	GO:0004601,GO:0005576,GO:0006979,GO:0020037,GO:0042744,GO:0046872	peroxidase activity|extracellular region|response to oxidative stress|heme binding|hydrogen peroxide catabolic process|metal ion binding	ko00940	Phenylpropanoid biosynthesis
MD15G1288600	5078.41	3975.43	6181.38	1.55489	0.636817	0.00420445	0.923108	Up	103.962	103.218	154.737	129.011	transcription factor MYB44-like [Malus domestica]	GO:0000981,GO:0001135,GO:0003700,GO:0005634,GO:0006351,GO:0006355,GO:0006357,GO:0009414,GO:0009651,GO:0009723,GO:0009733,GO:0009737,GO:0009738,GO:0009739,GO:0009751,GO:0009753,GO:0010200,GO:0010929,GO:0030154,GO:0042742,GO:0043565,GO:0044212,GO:0046686,GO:0050832,GO:2000022,GO:2000031	RNA polymerase II transcription factor activity, sequence-specific DNA binding|transcription factor activity, RNA polymerase II transcription factor recruiting|DNA binding transcription factor activity|nucleus|transcription, DNA-templated|regulation of transcription, DNA-templated|regulation of transcription from RNA polymerase II promoter|response to water deprivation|response to salt stress|res…
MD15G1299400	14.4378	25.0032	3.8723	0.154872	-2.69085	0.0281979	1	Down	3.08173	0.517834	0	0.464499	PREDICTED: uncharacterized protein LOC103404291 [Malus domestica]
MD15G1306100	92.7416	61.9744	123.509	1.9929	0.99487	0.0131595	1	Up	5.21279	2.6266	8.14923	8.22533	PREDICTED: uncharacterized protein At5g65660-like [Malus domestica]	GO:0005886,GO:0016021	plasma membrane|integral component of membrane
MD15G1323600	137.425	170.074	104.777	0.616068	-0.698839	0.0450794	1	Down	9.98489	7.2146	6.14628	5.0392	PREDICTED: uncharacterized protein LOC103401650 [Malus domestica]
MD15G1353800	1370.21	1684.4	1056.01	0.626938	-0.673605	0.0099697	1	Down	78.4804	61.2687	37.6368	50.4263	PREDICTED: flavonol synthase/flavanone 3-hydroxylase-like [Prunus mume]	GO:0005737,GO:0031418,GO:0045431,GO:0045486,GO:0046872	cytoplasm|L-ascorbic acid binding|flavonol synthase activity|naringenin 3-dioxygenase activity|metal ion binding	ko00941	Flavonoid biosynthesis
MD15G1357900	5045.02	6909.56	3180.47	0.460301	-1.11935	5.10448e-07	0.00139688	Down	76.8572	87.3564	36.1885	37.9666	PREDICTED: nitrate reductase [NADH] [Malus domestica]	GO:0006809,GO:0009703,GO:0020037,GO:0030151,GO:0042128,GO:0043546,GO:0050464	nitric oxide biosynthetic process|nitrate reductase (NADH) activity|heme binding|molybdenum ion binding|nitrate assimilation|molybdopterin cofactor binding|nitrate reductase (NADPH) activity	ko00910	Nitrogen metabolism
MD15G1374300	16.9259	26.4645	7.38734	0.279142	-1.84093	0.0339238	1	Down	0.810148	0.995678	0.437486	0.0916591	PREDICTED: beta-glucosidase 12-like [Malus domestica]	GO:0004338,GO:0004565,GO:0005576,GO:0005975,GO:0008422,GO:0033907,GO:0047701,GO:0080083,GO:0102483,GO:1901657	glucan exo-1,3-beta-glucosidase activity|beta-galactosidase activity|extracellular region|carbohydrate metabolic process|beta-glucosidase activity|beta-D-fucosidase activity|beta-L-arabinosidase activity|beta-gentiobiose beta-glucosidase activity|scopolin beta-glucosidase activity|glycosyl compound metabolic process	ko00940,ko00460,ko00500	Phenylpropanoid biosynthesis|Cyanoamino acid metabolism|Starch and sucrose metabolism
MD15G1386800	163.561	118.905	208.217	1.75113	0.808285	0.0153231	1	Up	1.38644	2.05974	2.8322	3.13986	PREDICTED: protein ECERIFERUM 1 [Malus domestica]	GO:0005634,GO:0005783,GO:0009555,GO:0010025,GO:0016747,GO:0042761,GO:0071555	nucleus|endoplasmic reticulum|pollen development|wax biosynthetic process|transferase activity, transferring acyl groups other than amino-acyl groups|very long-chain fatty acid biosynthetic process|cell wall organization
MD15G1400600	171.271	302.95	39.5924	0.130689	-2.93579	0.000473821	0.242189	Down	15.1445	8.53538	0.942511	2.26938	PREDICTED: putative 12-oxophytodienoate reductase 11 [Pyrus x bretschneideri]	GO:0005622,GO:0010181,GO:0016491,GO:0031408,GO:0055114	intracellular|FMN binding|oxidoreductase activity|oxylipin biosynthetic process|oxidation-reduction process	ko00592	alpha-Linolenic acid metabolism
MD15G1403000	120.844	167.427	74.2607	0.44354	-1.17287	0.00146141	0.533232	Down	4.41708	3.76708	1.73625	1.9197	PREDICTED: putative 12-oxophytodienoate reductase 11 [Pyrus x bretschneideri]	GO:0005622,GO:0005737,GO:0009611,GO:0010181,GO:0016629,GO:0031408,GO:0055114	intracellular|cytoplasm|response to wounding|FMN binding|12-oxophytodienoate reductase activity|oxylipin biosynthetic process|oxidation-reduction process	ko00592	alpha-Linolenic acid metabolism
MD15G1407300	355.799	433.33	278.268	0.642162	-0.63899	0.0193057	1	Down	8.79972	9.36393	6.55426	5.36563	RecName: Full=UDP-glycosyltransferase 88F4; AltName: Full=UDP-glucose:chalcone 2'-O-glucosyltransferasegi	GO:0008152,GO:0016758	metabolic process|transferase activity, transferring hexosyl groups
MD15G1407700	102.63	63.8966	141.364	2.21238	1.1456	0.00546854	1	Up	0.819629	0.971119	2.18477	1.53782	PREDICTED: uncharacterized protein LOC103416320 [Malus domestica]	GO:0016021,GO:0070062	integral component of membrane|extracellular exosome
MD15G1409700	333.013	487.205	178.82	0.367033	-1.44602	0.0209064	1	Down	27.6254	14.4076	8.25709	6.90262	PREDICTED: caffeic acid 3-O-methyltransferase 1-like [Malus domestica]	GO:0009809,GO:0046983,GO:0047763	lignin biosynthetic process|protein dimerization activity|caffeate O-methyltransferase activity
MD15G1411200	209.615	151.942	267.288	1.75915	0.81488	0.00909838	1	Up	5.72779	3.35015	8.47358	7.05045	MYB transcription factor 3, partial [Malus domestica]	GO:0003677,GO:0005634,GO:0006351,GO:0006355	DNA binding|nucleus|transcription, DNA-templated|regulation of transcription, DNA-templated
MD15G1430300	108.719	137.176	80.2615	0.585097	-0.773253	0.0399944	1	Down	8.19556	8.699	5.70174	4.99178	PREDICTED: probably inactive leucine-rich repeat receptor-like protein kinase At3g28040 [Malus domestica]
MD15G1443100	458.392	634.661	282.123	0.444526	-1.16966	1.31489e-05	0.0179915	Down	29.7272	25.9209	10.4173	16.3547	PREDICTED: protein NRT1/ PTR FAMILY 4.3-like [Malus domestica]	GO:0005886,GO:0006857,GO:0009624,GO:0016021,GO:0022857	plasma membrane|oligopeptide transport|response to nematode|integral component of membrane|transmembrane transporter activity
MD16G1001700	56.4	20.3396	92.4605	4.54583	2.18454	1.85461e-05	0.0208982	Up	0.672052	0.142414	1.21818	1.61309	PREDICTED: endoglucanase 5 [Malus domestica]	GO:0005576,GO:0008810,GO:0030245,GO:0030246,GO:0071555	extracellular region|cellulase activity|cellulose catabolic process|carbohydrate binding|cell wall organization
MD16G1009100	8194	6337.63	10050.4	1.58582	0.665233	0.0046811	0.984871	Up	677.274	535.567	1067.33	865.734	PREDICTED: defensin Ec-AMP-D2-like [Malus domestica]	GO:0005576,GO:0031640,GO:0050832	extracellular region|killing of cells of other organism|defense response to fungus
MD16G1016500	35.2821	21.3511	49.2131	2.30495	1.20473	0.0445176	1	Up	1.89009	0.776526	2.86486	3.40382	PREDICTED: vacuolar iron transporter 1-like [Malus domestica]	GO:0005384,GO:0005774,GO:0006880,GO:0016021,GO:0030026,GO:0055072,GO:0071281,GO:0071421	manganese ion transmembrane transporter activity|vacuolar membrane|intracellular sequestering of iron ion|integral component of membrane|cellular manganese ion homeostasis|iron ion homeostasis|cellular response to iron ion|manganese ion transmembrane transport
MD16G1020800	239.621	288.685	190.557	0.660086	-0.599274	0.0463693	1	Down	12.6023	8.71151	7.23069	7.15719	protein TIFY 6B-like [Malus domestica]	GO:0003714,GO:0005634,GO:0006351,GO:0006355,GO:0006952,GO:0009611,GO:0009867,GO:0031347,GO:0042802,GO:1903507,GO:2000022	transcription corepressor activity|nucleus|transcription, DNA-templated|regulation of transcription, DNA-templated|defense response|response to wounding|jasmonic acid mediated signaling pathway|regulation of defense response|identical protein binding|negative regulation of nucleic acid-templated transcription|regulation of jasmonic acid mediated signaling pathway	ko04075	Plant hormone signal transduction
MD16G1022200	3854.53	2641.41	5067.65	1.91854	0.94001	0.000442368	0.232164	Up	60.1389	78.042	107.443	149.328	PREDICTED: pectinesterase-like [Pyrus x bretschneideri]	GO:0005576,GO:0005618,GO:0030599,GO:0042545,GO:0045330,GO:0045490,GO:0046910,GO:0071944	extracellular region|cell wall|pectinesterase activity|cell wall modification|aspartyl esterase activity|pectin catabolic process|pectinesterase inhibitor activity|cell periphery	ko00040,ko00500	Pentose and glucuronate interconversions|Starch and sucrose metabolism
MD16G1032300	131.467	180.502	82.4325	0.456685	-1.13073	0.00160102	0.565398	Down	10.5285	7.33123	4.07818	4.38733	PREDICTED: zingipain-2-like [Malus domestica]	GO:0004197,GO:0005615,GO:0005764,GO:0007568,GO:0009723,GO:0009737,GO:0009739,GO:0010150,GO:0010282,GO:0010623,GO:0051603	cysteine-type endopeptidase activity|extracellular space|lysosome|aging|response to ethylene|response to abscisic acid|response to gibberellin|leaf senescence|senescence-associated vacuole|programmed cell death involved in cell development|proteolysis involved in cellular protein catabolic process
MD16G1050100	23.5295	37.4657	9.5933	0.256056	-1.96547	0.00854066	1	Down	0.662382	0.778006	0.152175	0.409983	PREDICTED: nudix hydrolase 1-like [Malus domestica]	GO:0005737,GO:0016787,GO:0046872	cytoplasm|hydrolase activity|metal ion binding
MD16G1050400	195.039	135.153	254.925	1.88619	0.915472	0.0036744	0.863641	Up	3.17151	2.72098	4.73424	6.43891	PREDICTED: ABC transporter G family member 21-like [Malus domestica]	GO:0005524,GO:0005886,GO:0016021,GO:0042626	ATP binding|plasma membrane|integral component of membrane|ATPase activity, coupled to transmembrane movement of substances
MD16G1060400	173.625	102.824	244.427	2.37715	1.24923	0.00015863	0.114669	Up	1.42027	1.51644	3.4389	3.57956	PREDICTED: ninja-family protein AFP1-like [Malus domestica]	GO:0005634,GO:0007165,GO:0009414,GO:0009737	nucleus|signal transduction|response to water deprivation|response to abscisic acid
MD16G1069800	270.738	331.887	209.589	0.631505	-0.663133	0.0407096	1	Down	28.9133	19.2887	16.8009	14.4282	PREDICTED: uncharacterized endoplasmic reticulum membrane protein C16E8.02-like [Malus domestica]	GO:0005783,GO:0030176,GO:0046521	endoplasmic reticulum|integral component of endoplasmic reticulum membrane|sphingoid catabolic process
MD16G1071500	56.1088	36.8928	75.3249	2.04173	1.02979	0.0361504	1	Up	1.02282	0.903585	0.772304	0.371897
MD16G1082000	148.232	112.369	184.094	1.6383	0.712198	0.0366847	1	Up	2.98511	1.94135	3.70937	4.02653	PREDICTED: transcription factor bHLH79-like [Malus domestica]	GO:0003677,GO:0005634,GO:0006351,GO:0006355,GO:0046983	DNA binding|nucleus|transcription, DNA-templated|regulation of transcription, DNA-templated|protein dimerization activity
MD16G1106100	2523.41	1789.32	3257.49	1.82052	0.86435	0.000474113	0.242189	Up	39.5204	48.2067	87.4795	70.3593	PREDICTED: actin-related protein 3-like isoform X1 [Malus domestica]	GO:0000902,GO:0003779,GO:0005524,GO:0005829,GO:0005885,GO:0007015,GO:0007275,GO:0009825,GO:0010090,GO:0034314	cell morphogenesis|actin binding|ATP binding|cytosol|Arp2/3 protein complex|actin filament organization|multicellular organism development|multidimensional cell growth|trichome morphogenesis|Arp2/3 complex-mediated actin nucleation
MD16G1110600	42.8966	58.7496	27.0436	0.46032	-1.11929	0.0442089	1	Down	3.00386	2.82195	1.01164	1.8697	PREDICTED: deacetylvindoline O-acetyltransferase-like [Malus domestica]	GO:0005634,GO:0005737,GO:0009820,GO:0047162	nucleus|cytoplasm|alkaloid metabolic process|17-O-deacetylvindoline O-acetyltransferase activity	ko00940,ko00945,ko00941	Phenylpropanoid biosynthesis|Stilbenoid, diarylheptanoid and gingerol biosynthesis|Flavonoid biosynthesis
MD16G1117600	1280.14	1567.61	992.677	0.633243	-0.659169	0.0202796	1	Down	32.3448	38.2521	18.5763	28.0385	PREDICTED: F-box/kelch-repeat protein At1g67480 [Malus domestica]	GO:0016567,GO:0031463	protein ubiquitination|Cul3-RING ubiquitin ligase complex
MD16G1118600	18.6259	29.1499	8.10184	0.277937	-1.84717	0.027478	1	Down	0.963757	0.519804	0.172966	0.227794	PREDICTED: cytochrome P450 78A5-like [Malus domestica]	GO:0005506,GO:0005783,GO:0008284,GO:0016020,GO:0016021,GO:0016709,GO:0020037,GO:0035265,GO:0040009,GO:0044550,GO:0046622,GO:0048437	iron ion binding|endoplasmic reticulum|positive regulation of cell proliferation|membrane|integral component of membrane|oxidoreductase activity, acting on paired donors, with incorporation or reduction of molecular oxygen, NAD(P)H as one donor, and incorporation of one atom of oxygen|heme binding|organ growth|regulation of growth rate|secondary metabolite biosynthetic process|positive regulation…
MD16G1120100	551.553	375.159	727.947	1.94037	0.956331	0.000184888	0.12879	Up	14.8739	15.5874	25.161	32.1873	PREDICTED: non-specific lipid transfer protein GPI-anchored 1-like [Malus domestica]	GO:0005576,GO:0005783,GO:0005794,GO:0005886,GO:0006869,GO:0008289,GO:0009505,GO:0031225,GO:0042335,GO:0046658,GO:0050832	extracellular region|endoplasmic reticulum|Golgi apparatus|plasma membrane|lipid transport|lipid binding|plant-type cell wall|anchored component of membrane|cuticle development|anchored component of plasma membrane|defense response to fungus
MD16G1121600	13.9074	4.68601	23.1289	4.93573	2.30326	0.0213607	1	Up	0	0	1.00783	0.44478	PREDICTED: uncharacterized protein LOC107631980 [Arachis ipaensis]
MD16G1127200	150.82	114.403	187.237	1.63664	0.710736	0.038707	1	Up	9.22866	7.0638	17.4508	11.8478	PREDICTED: uncharacterized protein LOC103940600 isoform X3 [Pyrus x bretschneideri]
MD16G1133600	208.847	258.445	159.249	0.61618	-0.698576	0.0243394	1	Down	8.77596	5.95531	4.71047	5.00147	PREDICTED: 1,4-dihydroxy-2-naphthoyl-CoA thioesterase 1-like [Malus domestica]	GO:0005777,GO:0016787,GO:0042372,GO:0051289	peroxisome|hydrolase activity|phylloquinone biosynthetic process|protein homotetramerization
MD16G1137900	101.458	63.5532	139.363	2.19285	1.13281	0.0114394	1	Up	0.987684	0.391185	1.26288	1.59764	PREDICTED: pleiotropic drug resistance protein 3-like isoform X1 [Malus domestica]	GO:0005524,GO:0016021,GO:0016887	ATP binding|integral component of membrane|ATPase activity
MD16G1141400	1985.43	1587.46	2383.4	1.50139	0.586301	0.0103133	1	Up	46.1308	47.8317	67.503	65.9627	PREDICTED: sec14 cytosolic factor-like [Malus domestica]	GO:0005628,GO:0005634,GO:0008525,GO:0008526,GO:0015031,GO:0030437,GO:0031322,GO:0032153,GO:0035838,GO:0048193,GO:0051286,GO:0060187	prospore membrane|nucleus|phosphatidylcholine transporter activity|phosphatidylinositol transporter activity|protein transport|ascospore formation|ascospore-type prospore-specific spindle pole body remodeling|cell division site|growing cell tip|Golgi vesicle transport|cell tip|cell pole
MD16G1160500	144.741	184.165	105.316	0.571859	-0.806269	0.021058	1	Down	19.4751	12.8634	9.23718	9.02684	Mal d 1-like [Malus domestica]	GO:0006952,GO:0009607	defense response|response to biotic stimulus
MD16G1169200	82.4721	58.7384	106.206	1.80812	0.854487	0.0412131	1	Up	6.03858	4.63825	9.66633	10.5163	PREDICTED: protein RALF-like 33 [Malus domestica]	GO:0004871,GO:0005179,GO:0005622,GO:0007267,GO:0009505,GO:0009506,GO:0019722,GO:0048046	signal transducer activity|hormone activity|intracellular|cell-cell signaling|plant-type cell wall|plasmodesma|calcium-mediated signaling|apoplast
MD16G1173100	56.7063	30.6504	82.7622	2.7002	1.43307	0.00348532	0.839809	Up	0.634988	0.837527	1.42291	2.20352	PREDICTED: probable receptor-like protein kinase At2g39360 isoform X1 [Malus domestica]
MD16G1183400	8.86765	2.59588	15.1394	5.83211	2.54402	0.0477019	1	Up	0.139517	0.201076	0.390756	1.1717	adenylate isopentenyltransferase 5, chloroplastic [Malus domestica]	GO:0005524,GO:0005739,GO:0006400,GO:0009507,GO:0009536,GO:0009691,GO:0009824,GO:0052381,GO:0052622,GO:0052623	ATP binding|mitochondrion|tRNA modification|chloroplast|plastid|cytokinin biosynthetic process|AMP dimethylallyltransferase activity|tRNA dimethylallyltransferase activity|ATP dimethylallyltransferase activity|ADP dimethylallyltransferase activity	ko00908	Zeatin biosynthesis
MD16G1196000	2566.17	3272.47	1859.86	0.568335	-0.815186	0.000326274	0.192311	Down	90.9469	84.5825	46.1032	53.0407	PREDICTED: protein MARD1 [Malus domestica]	GO:0000932,GO:0009737,GO:0010162,GO:0010494,GO:0046872	P-body|response to abscisic acid|seed dormancy process|cytoplasmic stress granule|metal ion binding
MD16G1196700	154.618	113.47	195.766	1.72526	0.786817	0.0331742	1	Up	14.436	7.54461	20.9022	16.9112	PREDICTED: non-specific lipid-transfer protein-like protein At2g13820 [Malus domestica]	GO:0005886,GO:0006869,GO:0008289,GO:0031225,GO:0042335,GO:0046658	plasma membrane|lipid transport|lipid binding|anchored component of membrane|cuticle development|anchored component of plasma membrane
MD16G1202200	2063.62	1605.73	2521.51	1.57032	0.651059	0.0040981	0.907552	Up	44.1589	57.8757	73.9019	84.2678	PREDICTED: 2-methyl-6-phytyl-1,4-hydroquinone methyltransferase, chloroplastic-like [Malus domestica]	GO:0009706,GO:0010189,GO:0016021,GO:0102550	chloroplast inner membrane|vitamin E biosynthetic process|integral component of membrane|2-methyl-6-geranylgeranyl-1,4-benzoquinol methyltransferase activity	ko00130	Ubiquinone and other terpenoid-quinone biosynthesis
MD16G1212600	369.512	285.843	453.181	1.58542	0.664865	0.0157528	1	Up	17.3667	17.4022	30.4994	25.697	ethylene receptor 2 precursor [Malus domestica]	GO:0000155,GO:0004674,GO:0004872,GO:0005524,GO:0005783,GO:0005789,GO:0010105,GO:0016021,GO:0038199,GO:0046872,GO:0051740	phosphorelay sensor kinase activity|protein serine/threonine kinase activity|receptor activity|ATP binding|endoplasmic reticulum|endoplasmic reticulum membrane|negative regulation of ethylene-activated signaling pathway|integral component of membrane|ethylene receptor activity|metal ion binding|ethylene binding	ko04075	Plant hormone signal transduction
MD16G1216900	38.7237	17.6542	59.7933	3.38692	1.75997	0.00300731	0.772689	Up	0.886225	1.03837	3.04946	2.66877	PREDICTED: ethylene-responsive transcription factor 1B-like [Malus domestica]	GO:0003677,GO:0003700,GO:0005634,GO:0006351,GO:0006952,GO:0009867,GO:0009873	DNA binding|DNA binding transcription factor activity|nucleus|transcription, DNA-templated|defense response|jasmonic acid mediated signaling pathway|ethylene-activated signaling pathway	ko04075	Plant hormone signal transduction
MD16G1222100	232.613	307.733	157.493	0.511783	-0.966397	0.0016222	0.565398	Down	7.60014	6.76141	2.98744	4.57513	PREDICTED: phosphate transporter PHO1-like isoform X2 [Malus domestica]	GO:0000139,GO:0000822,GO:0005789,GO:0005794,GO:0005802,GO:0005886,GO:0006799,GO:0015114,GO:0016021,GO:0016036,GO:0048016	Golgi membrane|inositol hexakisphosphate binding|endoplasmic reticulum membrane|Golgi apparatus|trans-Golgi network|plasma membrane|polyphosphate biosynthetic process|phosphate ion transmembrane transporter activity|integral component of membrane|cellular response to phosphate starvation|inositol phosphate-mediated signaling
MD16G1256800	7.98834	14.058	1.91866	0.136482	-2.87322	0.0391241	1	Down	1.00068	0.40088	0.107842	0.101958	PREDICTED: ethylene-responsive transcription factor ERF027-like [Malus domestica]	GO:0000302,GO:0003700,GO:0005634,GO:0006351,GO:0009723,GO:0009873,GO:0035865,GO:0043565,GO:0048528	response to reactive oxygen species|DNA binding transcription factor activity|nucleus|transcription, DNA-templated|response to ethylene|ethylene-activated signaling pathway|cellular response to potassium ion|sequence-specific DNA binding|post-embryonic root development
MD16G1262300	57.2255	32.7405	81.7104	2.4957	1.31944	0.0166288	1	Up	0.799559	0.768964	2.21609	1.4212
MD16G1285900	141.143	85.3988	196.888	2.30551	1.20508	0.000571423	0.284316	Up	2.79308	1.32806	4.47141	5.40616	PREDICTED: abscisic acid 8'-hydroxylase 1 [Malus domestica]	GO:0005506,GO:0010268,GO:0010295,GO:0016021,GO:0016125,GO:0016132,GO:0020037,GO:0046345	iron ion binding|brassinosteroid homeostasis|(+)-abscisic acid 8'-hydroxylase activity|integral component of membrane|sterol metabolic process|brassinosteroid biosynthetic process|heme binding|abscisic acid catabolic process	ko00906	Carotenoid biosynthesis
MD16G1287800	122.021	165.753	78.2879	0.472315	-1.08218	0.00350768	0.839915	Down	5.11427	5.33209	1.88594	3.00877	PREDICTED: uncharacterized protein LOC103935173 isoform X1 [Pyrus x bretschneideri]	GO:0000741,GO:0009651,GO:0010197,GO:0016021	karyogamy|response to salt stress|polar nucleus fusion|integral component of membrane
MD17G1011700	277.981	338.356	217.606	0.643127	-0.636825	0.02561	1	Down	13.3654	13.1702	8.23408	5.85194	PREDICTED: 60S ribosomal protein L7a-1 [Malus domestica]	GO:0000470,GO:0003723,GO:0006412,GO:0022625	maturation of LSU-rRNA|RNA binding|translation|cytosolic large ribosomal subunit	ko03010	Ribosome
MD17G1016200	328.147	186.515	469.78	2.51873	1.33269	2.59962e-06	0.0047427	Up	4.60284	5.02343	11.156	12.7869	PREDICTED: uncharacterized protein LOC103960920 [Pyrus x bretschneideri]
MD17G1045300	1050.92	1412.99	688.839	0.487503	-1.03652	0.00730674	1	Down	46.4558	31.3531	20.704	16.5874	PREDICTED: AAA-ATPase ASD, mitochondrial-like [Malus domestica]	GO:0005524,GO:0005739,GO:0005783,GO:0009409,GO:0009414,GO:0009651,GO:0009737,GO:0010154,GO:0010431,GO:0016021,GO:0016887,GO:0031966	ATP binding|mitochondrion|endoplasmic reticulum|response to cold|response to water deprivation|response to salt stress|response to abscisic acid|fruit development|seed maturation|integral component of membrane|ATPase activity|mitochondrial membrane
MD17G1048600	22.3083	37.4041	7.21246	0.192825	-2.37463	0.0024141	0.690216	Down	0.707033	0.925545	0.163717	0.15266	PREDICTED: polyvinylalcohol dehydrogenase-like [Malus domestica]	GO:0009055,GO:0020037,GO:0042597,GO:0046872,GO:0047059	electron transfer activity|heme binding|periplasmic space|metal ion binding|polyvinyl alcohol dehydrogenase (cytochrome) activity
MD17G1055500	35.6683	18.6433	52.6932	2.82639	1.49896	0.0135628	1	Up	0.530082	2.47067	4.18125	4.08869	PREDICTED: UDP-glycosyltransferase 13-like [Malus domestica]	GO:0008152,GO:0035251,GO:0042285	metabolic process|UDP-glucosyltransferase activity|xylosyltransferase activity
MD17G1058200	26.4479	12.9962	39.8996	3.07011	1.61829	0.0209649	1	Up	0.530312	0.350293	1.59496	1.14411	PREDICTED: UDP-glycosyltransferase 83A1-like [Malus domestica]	GO:0008152,GO:0043231,GO:0080043,GO:0080044	metabolic process|intracellular membrane-bounded organelle|quercetin 3-O-glucosyltransferase activity|quercetin 7-O-glucosyltransferase activity
MD17G1060200	184.221	130.423	238.019	1.82498	0.867881	0.00730119	1	Up	2.1102	2.16733	3.82938	3.82478	PREDICTED: ninja-family protein AFP3-like [Malus domestica]	GO:0005634,GO:0007165	nucleus|signal transduction
MD17G1060800	25.3172	41.5732	9.06118	0.217957	-2.19788	0.00267803	0.717488	Down	2.82535	3.28995	0.607349	0.885356	PREDICTED: phenolic glucoside malonyltransferase 2-like [Malus domestica]	GO:0009636,GO:0050736	response to toxic substance|O-malonyltransferase activity
MD17G1070100	43.3438	22.385	64.3026	2.87258	1.52235	0.0149044	1	Up	14.4079	3.9344	24.6232	18.8434
MD17G1077800	148.763	110.184	187.342	1.70027	0.76576	0.0268724	1	Up	2.26538	2.32289	4.28464	4.2259	PREDICTED: uncharacterized protein LOC103935347 isoform X1 [Pyrus x bretschneideri]
MD17G1092400	86.2373	111.757	60.7176	0.5433	-0.880178	0.0311571	1	Down	5.71917	5.18073	3.07116	2.52052	PREDICTED: peroxidase 3-like [Malus domestica]	GO:0004601,GO:0005576,GO:0005783,GO:0006979,GO:0009269,GO:0009409,GO:0009505,GO:0009506,GO:0009664,GO:0020037,GO:0042538,GO:0042744,GO:0046872	peroxidase activity|extracellular region|endoplasmic reticulum|response to oxidative stress|response to desiccation|response to cold|plant-type cell wall|plasmodesma|plant-type cell wall organization|heme binding|hyperosmotic salinity response|hydrogen peroxide catabolic process|metal ion binding	ko00940	Phenylpropanoid biosynthesis
MD17G1104800	90.5853	65.4138	115.757	1.76961	0.823428	0.0434244	1	Up	1.96782	2.53134	4.57064	4.14922	PREDICTED: DEAD-box ATP-dependent RNA helicase 42-like [Malus domestica]			ko03040	Spliceosome
MD17G1105700	1766.68	1199.65	2333.71	1.94534	0.96002	0.0191157	1	Up	76.7599	84.579	191.639	128.395	PREDICTED: RING-H2 zinc finger protein RHA1a [Pyrus x bretschneideri]	GO:0006970,GO:0009651,GO:0009687,GO:0009688,GO:0009739,GO:0010200,GO:0016021,GO:0043161,GO:0046872,GO:0061630	response to osmotic stress|response to salt stress|abscisic acid metabolic process|abscisic acid biosynthetic process|response to gibberellin|response to chitin|integral component of membrane|proteasome-mediated ubiquitin-dependent protein catabolic process|metal ion binding|ubiquitin protein ligase activity
MD17G1117500	455.762	560.431	351.092	0.626469	-0.674686	0.0096775	1	Down	15.2207	13.4061	9.50999	7.50253	PREDICTED: nitrile-specifier protein 5-like [Malus domestica]	GO:0019762,GO:0030246,GO:0080028	glucosinolate catabolic process|carbohydrate binding|nitrile biosynthetic process
MD17G1131800	33.1147	48.8215	17.4078	0.356561	-1.48778	0.0160717	1	Down	1.41112	1.76307	0.694705	0.430655	PREDICTED: protein DETOXIFICATION 41-like [Malus domestica]	GO:0006855,GO:0009705,GO:0009813,GO:0010023,GO:0010231,GO:0015238,GO:0015299,GO:0016021,GO:0022857	drug transmembrane transport|plant-type vacuole membrane|flavonoid biosynthetic process|proanthocyanidin biosynthetic process|maintenance of seed dormancy|drug transmembrane transporter activity|solute:proton antiporter activity|integral component of membrane|transmembrane transporter activity
MD17G1140600	574.826	387.513	762.138	1.96674	0.975807	0.000128695	0.0986113	Up	13.4787	9.49232	21.6907	23.4536	PREDICTED: protodermal factor 1-like [Pyrus x bretschneideri]	GO:0005576	extracellular region
MD17G1151700	9.30526	17.154	1.45648	0.0849061	-3.55799	0.00828344	1	Down	0.710181	1.12796	0.0681023	0.0660144	PREDICTED: GDSL esterase/lipase 2-like [Prunus mume]	GO:0005615,GO:0005622,GO:0009620,GO:0009627,GO:0009751,GO:0009817,GO:0009866,GO:0009871,GO:0016042,GO:0016298,GO:0042742,GO:0050832	extracellular space|intracellular|response to fungus|systemic acquired resistance|response to salicylic acid|defense response to fungus, incompatible interaction|induced systemic resistance, ethylene mediated signaling pathway|jasmonic acid and ethylene-dependent systemic resistance, ethylene mediated signaling pathway|lipid catabolic process|lipase activity|defense response to bacterium|defense …
MD17G1158700	22.2728	10.934	33.6115	3.07403	1.62013	0.0330481	1	Up	0.220055	0.150132	0.535904	0.529609	PREDICTED: beta-amyrin synthase-like [Malus domestica]	GO:0019745,GO:0042300	pentacyclic triterpenoid biosynthetic process|beta-amyrin synthase activity	ko00909	Sesquiterpenoid and triterpenoid biosynthesis
MD17G1161100	14.1552	4.15228	24.1581	5.81804	2.54053	0.0118572	1	Up	0.0326743	0.0320285	0.550391	0.408658	PREDICTED: LOW QUALITY PROTEIN: uncharacterized protein LOC103927776 [Pyrus x bretschneideri]
MD17G1167200	280.427	365.606	195.249	0.534042	-0.904976	0.00187379	0.603264	Down	9.48783	7.23848	4.37526	4.42921	PREDICTED: cytochrome P450 71A1-like [Malus domestica]	GO:0005506,GO:0005789,GO:0009813,GO:0016021,GO:0016711,GO:0020037	iron ion binding|endoplasmic reticulum membrane|flavonoid biosynthetic process|integral component of membrane|flavonoid 3'-monooxygenase activity|heme binding
MD17G1179300	14.8482	24.9697	4.7267	0.189298	-2.40127	0.0133467	1	Down	0.545943	0.513443	0.108321	0.205692	PREDICTED: probable LRR receptor-like serine/threonine-protein kinase At1g05700 [Malus domestica]	GO:0002229,GO:0002237,GO:0002238,GO:0002239,GO:0004674,GO:0005524,GO:0005886,GO:0009620,GO:0009738,GO:0009788,GO:0010200,GO:0016021,GO:0042803,GO:0090406,GO:1900150,GO:1900426,GO:1902289,GO:2000071	defense response to oomycetes|response to molecule of bacterial origin|response to molecule of fungal origin|response to oomycetes|protein serine/threonine kinase activity|ATP binding|plasma membrane|response to fungus|abscisic acid-activated signaling pathway|negative regulation of abscisic acid-activated signaling pathway|response to chitin|integral component of membrane|protein homodimerizatio…
MD17G1179500	879.835	1060.79	698.882	0.658834	-0.602014	0.0123225	1	Down	46.1329	46.3414	30.2954	28.3515	PREDICTED: inositol oxygenase 1-like isoform X1 [Pyrus x bretschneideri]	GO:0005506,GO:0005737,GO:0019310,GO:0019853,GO:0050113	iron ion binding|cytoplasm|inositol catabolic process|L-ascorbic acid biosynthetic process|inositol oxygenase activity	ko00562,ko00053	Inositol phosphate metabolism|Ascorbate and aldarate metabolism
MD17G1185200	139.148	184.953	93.3423	0.504682	-0.986554	0.00490911	1	Down	16.7139	19.0073	9.45703	8.84146	PREDICTED: uncharacterized protein LOC103454850 [Malus domestica]
MD17G1194000	89.6214	63.9134	115.329	1.80447	0.851571	0.0373706	1	Up	1.588	1.55333	3.05207	2.59646	PREDICTED: mitochondrial arginine transporter BAC2 [Malus domestica]	GO:0000064,GO:0005290,GO:0005739,GO:0005743,GO:0006561,GO:0006839,GO:0006844,GO:0006972,GO:0015181,GO:0015189,GO:0016021,GO:0043091	L-ornithine transmembrane transporter activity|L-histidine transmembrane transporter activity|mitochondrion|mitochondrial inner membrane|proline biosynthetic process|mitochondrial transport|acyl carnitine transport|hyperosmotic response|arginine transmembrane transporter activity|L-lysine transmembrane transporter activity|integral component of membrane|L-arginine import
MD17G1231100	168.755	130.462	207.048	1.58704	0.666337	0.0424204	1	Up	4.20323	3.89438	5.68412	6.03756	PREDICTED: bifunctional riboflavin kinase/FMN phosphatase-like [Malus domestica]	GO:0000287,GO:0003919,GO:0005524,GO:0008531,GO:0009231,GO:0009398,GO:0016787	magnesium ion binding|FMN adenylyltransferase activity|ATP binding|riboflavin kinase activity|riboflavin biosynthetic process|FMN biosynthetic process|hydrolase activity
MD17G1235500	45.6085	28.5658	62.6513	2.19322	1.13305	0.0334114	1	Up	0.6169	0.936913	0.924743	1.57531	PREDICTED: zinc finger CCCH domain-containing protein 2-like [Malus domestica]	GO:0003677,GO:0003700,GO:0005634,GO:0006351,GO:0006355,GO:0010187,GO:0046872	DNA binding|DNA binding transcription factor activity|nucleus|transcription, DNA-templated|regulation of transcription, DNA-templated|negative regulation of seed germination|metal ion binding
MD17G1240800	83.7658	108.088	59.4435	0.549954	-0.862616	0.0380628	1	Down	15.4	16.969	9.89928	8.70418	PREDICTED: uncharacterized protein LOC103933998 [Pyrus x bretschneideri]
MD17G1243400	747.504	919.899	575.109	0.625187	-0.677641	0.00578665	1	Down	45.6726	53.6225	32.6027	30.8265	COL domain class transcription factor [Malus domestica]	GO:0003677,GO:0003700,GO:0003712,GO:0005634,GO:0006351,GO:0006355,GO:0008270,GO:0009416,GO:0010228,GO:0048573,GO:0080167	DNA binding|DNA binding transcription factor activity|transcription cofactor activity|nucleus|transcription, DNA-templated|regulation of transcription, DNA-templated|zinc ion binding|response to light stimulus|vegetative to reproductive phase transition of meristem|photoperiodism, flowering|response to karrikin
MD17G1258600	36.3521	67.9425	4.76168	0.0700839	-3.83477	0.00213718	0.660318	Down	0.890255	1.2761	0	0	PREDICTED: uncharacterized protein LOC103927257 [Pyrus x bretschneideri]
MD17G1262600	214.064	168.023	260.106	1.54804	0.630444	0.0391326	1	Up	5.06907	3.56551	5.39779	7.24887	PREDICTED: U-box domain-containing protein 21-like [Malus domestica]	GO:0004842,GO:0010200	ubiquitin-protein transferase activity|response to chitin
MD17G1271400	234.838	285.113	184.564	0.647334	-0.627417	0.0389043	1	Down	4.97198	6.56024	3.23653	4.16152	PREDICTED: protein REVEILLE 1 [Pyrus x bretschneideri]	GO:0003677,GO:0003700,GO:0005634,GO:0006351,GO:0006355,GO:0007623,GO:0009734,GO:0009851,GO:0010600	DNA binding|DNA binding transcription factor activity|nucleus|transcription, DNA-templated|regulation of transcription, DNA-templated|circadian rhythm|auxin-activated signaling pathway|auxin biosynthetic process|regulation of auxin biosynthetic process
MD17G1273900	166.279	279.227	53.3303	0.190992	-2.38841	0.0391278	1	Down	6.52419	2.41679	0.908358	0.755528	PREDICTED: probable acyl-activating enzyme 6, partial [Malus domestica]	GO:0006631,GO:0016874	fatty acid metabolic process|ligase activity
